# Supplementary material for: Genomic and machine learning approaches to predict antimicrobial resistance in Stenotrophomonas maltophilia
Source: Microbiol Spectr. 2025 Jun 18;13(8):e02632-24. doi: 10.1128/spectrum.02632-24 (PMC12323353; doi:10.1128/spectrum.02632-24)
Supplement: Supplemental tables — Tables S1 to S3. [file spectrum.02632-24-s0003.xlsx]

## Sheet: Table S1. Meta information
Table S1. Meta information of Stenotrophomonas maltophilia clinical isolates
Sample	Set	LEV					SXT				Lineage	City	Region	Country	Isolation source	Isolation source details	Collection year	BioSample Accession	BioProject Accession
		AST_method	AST_value	Unit	Result		AST_method	AST_value	Unit	Result
GCA_013464455.1	Ref_set	-	-	-	-		-	-	-	-	Sm15	Barcelona	Europe	Spain	unknown	unknown	1999	SAMN37432900	PRJNA224116
SRR2059989	Ref_set	-	-	-	-		-	-	-	-	Sgn4	Brisbane	Australia	Australia	Human-associated	sputum	2005	SAMN03753636	PRJNA285410
ERR3299875	Ref_set	-	-	-	-		-	-	-	-	Sm8	Berlin	Europe	Germany	Human-associated	pus	2010	SAMN37432943	PRJEB32355
ERR3299876	Ref_set	-	-	-	-		-	-	-	-	Sm8	Kiel	Europe	Germany	Human-associated	wound swap	2010	SAMN37432877	PRJEB32355
ERR3300302	Ref_set	-	-	-	-		-	-	-	-	Sm16	Essen	Europe	Germany	Human-associated	sputum	2010	SAMN37432878	PRJEB32355
ERR3299961	Ref_set	-	-	-	-		-	-	-	-	Sm1	Jena	Europe	Germany	Human-associated	wound swap	2011	SAMN37432928	PRJEB32355
ERR3299973	Ref_set	-	-	-	-		-	-	-	-	Sm16	CH-La-Chaux-de-Fonds	Europe	Switzerland	Human-associated	sputum	2011	SAMN37432955	PRJEB32355
GCA_013463805.1	Ref_set	-	-	-	-		-	-	-	-	Sm15	Barcelona	Europe	Spain	anthropogenic	surface	2011	SAMN37432934	PRJNA224116
GCA_013463855.1	Ref_set	-	-	-	-		-	-	-	-	Sm15	Antwerp	Europe	Belgium	Human-associated	oropharyngeal swab	2012	SAMN37432899	PRJNA224116
GCA_013463885.1	Ref_set	-	-	-	-		-	-	-	-	Sm15	Antwerp	Europe	Belgium	Human-associated	perineal swap	2012	SAMN37432945	PRJNA224116
ISMMS2	Validation_set	MIC	0.5	μg/ml	S		KB	0.19	μg/ml	S	Sm10	New York	North America	America	Human-associated	unknown	2013	SAMN03389647	PRJNA277366
ISMMS2R	Validation_set	MIC	>32	μg/ml	R		KB	0.38	μg/ml	S	Sm10	New York	North America	America	Human-associated	unknown	2013	SAMN03389649	PRJNA277366
ISMMS3	Validation_set	MIC	0.25	μg/ml	S		KB	0.75	μg/ml	S	Sm12	New York	North America	America	Human-associated	unknown	2013	SAMN03389650	PRJNA277366
ISMMS4	Validation_set	MIC	>8	μg/ml	R		KB	0.75	μg/ml	S	Sm6	New York	North America	America	Human-associated	unknown	2013	SAMN03389651	PRJNA277366
ISMMS5	Validation_set	MIC	1	μg/ml	S		KB	0.25/4.75	μg/ml	S	Sm4a	New York	North America	America	Human-associated	unknown	2013	SAMN03389652	PRJNA277366
ISMMS6	Validation_set	MIC	<0.12	μg/ml	S		KB	1.5	μg/ml	S	Sm2	New York	North America	America	Human-associated	unknown	2013	SAMN03389653	PRJNA277366
ISMMS7	Validation_set	MIC	1	μg/ml	S		KB	1.5	μg/ml	S	Sm2	New York	North America	America	Human-associated	unknown	2013	SAMN03389654	PRJNA277366
GCA_036319585.1	Validation_set	MIC	2	μg/ml	S		MIC	2/38	μg/ml	S	Sm6	-	Asia	China	Human-associated	sputum	2019	SAMN37432895	PRJNA1019301
GCA_036319825.1	Validation_set	MIC	4	μg/ml	I		MIC	2/38	μg/ml	S	Sm10	-	Asia	China	Human-associated	bile	2020	SAMN37432881	PRJNA1019301
GCA_036319365.1	Validation_set	MIC	≤1	μg/ml	S		MIC	≤1/19	μg/ml	S	Sm6	-	Asia	China	Human-associated	feces	2021	SAMN37432905	PRJNA1019301
GCA_036319505.1	Validation_set	MIC	≤1	μg/ml	S		MIC	≤1/19	μg/ml	S	Sm6	-	Asia	China	Human-associated	feces	2021	SAMN37432898	PRJNA1019301
GCA_036319525.1	Validation_set	MIC	≤1	μg/ml	S		MIC	≤1/19	μg/ml	S	Sm6	-	Asia	China	Human-associated	feces	2021	SAMN37432897	PRJNA1019301
GCA_036319535.1	Validation_set	MIC	≤1	μg/ml	S		MIC	≤1/19	μg/ml	S	Sm6	-	Asia	China	Human-associated	feces	2021	SAMN37432896	PRJNA1019301
GCA_036322205.1	Validation_set	MIC	≤1	μg/ml	S		MIC	≤1/19	μg/ml	S	Sm9	-	Asia	China	Human-associated	feces	2021	SAMN37432866	PRJNA1019301
GCA_036318525.1	Validation_set	MIC	≤1	μg/ml	S		MIC	≤1/19	μg/ml	S	Sm3	-	Asia	China	Human-associated	wound	2022	SAMN37432951	PRJNA1019301
GCA_036318565.1	Validation_set	MIC	≤1	μg/ml	S		MIC	≤1/19	μg/ml	S	Sm3	-	Asia	China	Human-associated	sputum	2022	SAMN37432952	PRJNA1019301
GCA_036318585.1	Validation_set	MIC	2	μg/ml	S		MIC	≤1/19	μg/ml	S	Sm3	-	Asia	China	Human-associated	sputum	2022	SAMN37432949	PRJNA1019301
GCA_036318605.1	Validation_set	MIC	≤1	μg/ml	S		MIC	≤1/19	μg/ml	S	Sm3	-	Asia	China	Human-associated	drainage fluid	2022	SAMN37432950	PRJNA1019301
GCA_036318625.1	Validation_set	MIC	2	μg/ml	S		MIC	≤1/19	μg/ml	S	Sm3	-	Asia	China	Human-associated	sputum	2022	SAMN37432947	PRJNA1019301
GCA_036318635.1	Validation_set	MIC	≤1	μg/ml	S		MIC	≤1/19	μg/ml	S	Sm3	-	Asia	China	Human-associated	sputum	2022	SAMN37432948	PRJNA1019301
GCA_036318665.1	Validation_set	MIC	≤1	μg/ml	S		MIC	≤1/19	μg/ml	S	Sm3	-	Asia	China	Human-associated	sputum	2022	SAMN37432944	PRJNA1019301
GCA_036318685.1	Validation_set	MIC	≤1	μg/ml	S		MIC	2/38	μg/ml	S	Sm3	-	Asia	China	Human-associated	oropharyngeal swab	2022	SAMN37432946	PRJNA1019301
GCA_036318705.1	Validation_set	MIC	≤1	μg/ml	S		MIC	≤1/19	μg/ml	S	Sm3	-	Asia	China	Human-associated	oropharyngeal swab	2022	SAMN37432945	PRJNA1019301
GCA_036318725.1	Validation_set	MIC	≤1	μg/ml	S		MIC	≤1/19	μg/ml	S	Sm4a	-	Asia	China	Human-associated	sputum	2022	SAMN37432938	PRJNA1019301
GCA_036318805.1	Validation_set	MIC	≥8	μg/ml	R		MIC	≤1/19	μg/ml	S	Sm2	-	Asia	China	Human-associated	sputum	2022	SAMN37432939	PRJNA1019301
GCA_036318825.1	Validation_set	MIC	4	μg/ml	I		MIC	≤1/19	μg/ml	S	Sm4a	-	Asia	China	Human-associated	sputum	2022	SAMN37432937	PRJNA1019301
GCA_036318845.1	Validation_set	MIC	≤1	μg/ml	S		MIC	≤1/19	μg/ml	S	Sm4a	-	Asia	China	Human-associated	sputum	2022	SAMN37432936	PRJNA1019301
GCA_036318865.1	Validation_set	MIC	≥8	μg/ml	R		MIC	≥4/76	μg/ml	R	Sm4a	-	Asia	China	Human-associated	sputum	2022	SAMN37432935	PRJNA1019301
GCA_036318885.1	Validation_set	MIC	≤1	μg/ml	S		MIC	≤1/19	μg/ml	S	Sm4a	-	Asia	China	Human-associated	sputum	2022	SAMN37432934	PRJNA1019301
GCA_036319205.1	Validation_set	MIC	≤1	μg/ml	S		MIC	2/38	μg/ml	S	Sm6	-	Asia	China	Human-associated	sputum	2022	SAMN37432916	PRJNA1019301
GCA_036319225.1	Validation_set	MIC	≤1	μg/ml	S		MIC	≤1/19	μg/ml	S	Sm6	-	Asia	China	Human-associated	sputum	2022	SAMN37432915	PRJNA1019301
GCA_036319245.1	Validation_set	MIC	≤1	μg/ml	S		MIC	≤1/19	μg/ml	S	Sm6	-	Asia	China	Human-associated	trachea tube	2022	SAMN37432914	PRJNA1019301
GCA_036319265.1	Validation_set	MIC	≤1	μg/ml	S		MIC	≤1/19	μg/ml	S	Sm6	-	Asia	China	Human-associated	sputum	2022	SAMN37432913	PRJNA1019301
GCA_036319285.1	Validation_set	MIC	2	μg/ml	S		MIC	≤1/19	μg/ml	S	Sm6	-	Asia	China	Human-associated	sputum	2022	SAMN37432911	PRJNA1019301
GCA_036319295.1	Validation_set	MIC	≥8	μg/ml	R		MIC	2/38	μg/ml	S	Sm6	-	Asia	China	Human-associated	sputum	2022	SAMN37432910	PRJNA1019301
GCA_036319325.1	Validation_set	MIC	≤1	μg/ml	S		MIC	2/38	μg/ml	S	Sm6	-	Asia	China	Human-associated	trachea tube	2022	SAMN37432906	PRJNA1019301
GCA_036319345.1	Validation_set	MIC	2	μg/ml	S		MIC	≤1/19	μg/ml	S	Sm6	-	Asia	China	Human-associated	sputum	2022	SAMN37432908	PRJNA1019301
GCA_036319385.1	Validation_set	MIC	2	μg/ml	S		MIC	≤1/19	μg/ml	S	Sm6	-	Asia	China	Human-associated	trachea tube	2022	SAMN37432903	PRJNA1019301
GCA_036319405.1	Validation_set	MIC	≤1	μg/ml	S		MIC	≤1/19	μg/ml	S	Sm6	-	Asia	China	Human-associated	trachea tube	2022	SAMN37432904	PRJNA1019301
GCA_036319425.1	Validation_set	MIC	≤1	μg/ml	S		MIC	2/38	μg/ml	S	Sm6	-	Asia	China	Human-associated	sputum	2022	SAMN37432901	PRJNA1019301
GCA_036319445.1	Validation_set	MIC	≤1	μg/ml	S		MIC	≤1/19	μg/ml	S	Sm6	-	Asia	China	Human-associated	sputum	2022	SAMN37432902	PRJNA1019301
GCA_036319465.1	Validation_set	MIC	4	μg/ml	I		MIC	≤1/19	μg/ml	S	Sm6	-	Asia	China	Human-associated	sputum	2022	SAMN37432900	PRJNA1019301
GCA_036319485.1	Validation_set	MIC	≤1	μg/ml	S		MIC	≤1/19	μg/ml	S	Sm6	-	Asia	China	Human-associated	trachea tube	2022	SAMN37432899	PRJNA1019301
GCA_036319625.1	Validation_set	MIC	≤1	μg/ml	S		MIC	≤1/19	μg/ml	S	Sm10	-	Asia	China	Human-associated	sputum	2022	SAMN37432890	PRJNA1019301
GCA_036319635.1	Validation_set	MIC	≤1	μg/ml	S		MIC	2/38	μg/ml	S	Sm10	-	Asia	China	Human-associated	sputum	2022	SAMN37432891	PRJNA1019301
GCA_036319665.1	Validation_set	MIC	≤1	μg/ml	S		MIC	2/38	μg/ml	S	Sm10	-	Asia	China	Human-associated	sputum	2022	SAMN37432889	PRJNA1019301
GCA_036319685.1	Validation_set	MIC	≤1	μg/ml	S		MIC	≤1/19	μg/ml	S	Sm10	-	Asia	China	Human-associated	drainage fluid	2022	SAMN37432888	PRJNA1019301
GCA_036319705.1	Validation_set	MIC	≤1	μg/ml	S		MIC	≤1/19	μg/ml	S	Sm10	-	Asia	China	Human-associated	sputum	2022	SAMN37432887	PRJNA1019301
GCA_036319725.1	Validation_set	MIC	≤1	μg/ml	S		MIC	≤1/19	μg/ml	S	Sm10	-	Asia	China	Human-associated	sputum	2022	SAMN37432885	PRJNA1019301
GCA_036319745.1	Validation_set	MIC	2	μg/ml	S		MIC	≤1/19	μg/ml	S	Sm10	-	Asia	China	Human-associated	sputum	2022	SAMN37432886	PRJNA1019301
GCA_036319765.1	Validation_set	MIC	≤1	μg/ml	S		MIC	≤1/19	μg/ml	S	Sm10	-	Asia	China	Human-associated	sputum	2022	SAMN37432883	PRJNA1019301
GCA_036319785.1	Validation_set	MIC	≥8	μg/ml	R		MIC	2/38	μg/ml	S	Sm10	-	Asia	China	Human-associated	sputum	2022	SAMN37432884	PRJNA1019301
GCA_036319805.1	Validation_set	MIC	2	μg/ml	S		MIC	≤1/19	μg/ml	S	Sm10	-	Asia	China	Human-associated	sputum	2022	SAMN37432882	PRJNA1019301
GCA_036319925.1	Validation_set	MIC	2	μg/ml	S		MIC	≤1/19	μg/ml	S	Sm8	-	Asia	China	Human-associated	sputum	2022	SAMN37432875	PRJNA1019301
GCA_036319945.1	Validation_set	MIC	≤1	μg/ml	S		MIC	≤1/19	μg/ml	S	Sm5	-	Asia	China	Human-associated	sputum	2022	SAMN37432876	PRJNA1019301
GCA_036319965.1	Validation_set	MIC	2	μg/ml	S		MIC	≤1/19	μg/ml	S	Sm4b	-	Asia	China	Human-associated	sputum	2022	SAMN37432873	PRJNA1019301
GCA_036320005.1	Validation_set	MIC	≤1	μg/ml	S		MIC	2/38	μg/ml	S	Sm16	-	Asia	China	Human-associated	sputum	2022	SAMN37432868	PRJNA1019301
GCA_036320045.1	Validation_set	MIC	≤1	μg/ml	S		MIC	≤1/19	μg/ml	S	Sm9	-	Asia	China	Human-associated	sputum	2022	SAMN37432869	PRJNA1019301
GCA_036320065.1	Validation_set	MIC	≥8	μg/ml	R		MIC	2/38	μg/ml	S	Sm9	-	Asia	China	Human-associated	sputum	2022	SAMN37432867	PRJNA1019301
GCA_036322005.1	Validation_set	MIC	4	μg/ml	I		MIC	≤1/19	μg/ml	S	Sm3	-	Asia	China	Human-associated	oropharyngeal swab	2022	SAMN37432943	PRJNA1019301
GCA_036322085.1	Validation_set	MIC	2	μg/ml	S		MIC	≤1/19	μg/ml	S	Sm6	-	Asia	China	Human-associated	sputum	2022	SAMN37432912	PRJNA1019301
GCA_036322105.1	Validation_set	MIC	≤1	μg/ml	S		MIC	≤1/19	μg/ml	S	Sm6	-	Asia	China	Human-associated	sputum	2022	SAMN37432909	PRJNA1019301
GCA_036322125.1	Validation_set	MIC	≤1	μg/ml	S		MIC	≥4/76	μg/ml	R	Sm6	-	Asia	China	Human-associated	sputum	2022	SAMN37432907	PRJNA1019301
GCA_036322145.1	Validation_set	MIC	2	μg/ml	S		MIC	≤1/19	μg/ml	S	Sm10	-	Asia	China	Human-associated	sputum	2022	SAMN37432892	PRJNA1019301
GCA_036322185.1	Validation_set	MIC	2	μg/ml	S		MIC	≤1/19	μg/ml	S	Sm17	-	Asia	China	Human-associated	sputum	2022	SAMN37432871	PRJNA1019301
GCA_036318445.1	Validation_set	MIC	2	μg/ml	S		MIC	≤1/19	μg/ml	S	Sm3	-	Asia	China	Human-associated	sputum	2023	SAMN37432955	PRJNA1019301
GCA_036318505.1	Validation_set	MIC	≤1	μg/ml	S		MIC	≤1/19	μg/ml	S	Sm3	-	Asia	China	Human-associated	sputum	2023	SAMN37432954	PRJNA1019301
GCA_036318535.1	Validation_set	MIC	≤1	μg/ml	S		MIC	≤1/19	μg/ml	S	Sm3	-	Asia	China	Human-associated	urine	2023	SAMN37432953	PRJNA1019301
GCA_036318735.1	Validation_set	MIC	2	μg/ml	S		MIC	≤1/19	μg/ml	S	Sm2	-	Asia	China	Human-associated	sputum	2023	SAMN37432941	PRJNA1019301
GCA_036318765.1	Validation_set	MIC	2	μg/ml	S		MIC	≤1/19	μg/ml	S	Sm2	-	Asia	China	Human-associated	sputum	2023	SAMN37432942	PRJNA1019301
GCA_036318785.1	Validation_set	MIC	≤1	μg/ml	S		MIC	2/38	μg/ml	S	Sm2	-	Asia	China	Human-associated	urine	2023	SAMN37432940	PRJNA1019301
GCA_036318905.1	Validation_set	MIC	≤1	μg/ml	S		MIC	≤1/19	μg/ml	S	Sm6	-	Asia	China	Human-associated	sputum	2023	SAMN37432933	PRJNA1019301
GCA_036318925.1	Validation_set	MIC	≤1	μg/ml	S		MIC	≤1/19	μg/ml	S	Sm6	-	Asia	China	Human-associated	trachea tube	2023	SAMN37432932	PRJNA1019301
GCA_036318945.1	Validation_set	MIC	≤1	μg/ml	S		MIC	≤1/19	μg/ml	S	Sm6	-	Asia	China	Human-associated	trachea tube	2023	SAMN37432931	PRJNA1019301
GCA_036318965.1	Validation_set	MIC	≤1	μg/ml	S		MIC	≤1/19	μg/ml	S	Sm6	-	Asia	China	Human-associated	sputum	2023	SAMN37432929	PRJNA1019301
GCA_036318975.1	Validation_set	MIC	≤1	μg/ml	S		MIC	≤1/19	μg/ml	S	Sm6	-	Asia	China	Human-associated	trachea tube	2023	SAMN37432930	PRJNA1019301
GCA_036319005.1	Validation_set	MIC	≤1	μg/ml	S		MIC	≤1/19	μg/ml	S	Sm6	-	Asia	China	Human-associated	sputum	2023	SAMN37432927	PRJNA1019301
GCA_036319025.1	Validation_set	MIC	≤1	μg/ml	S		MIC	≤1/19	μg/ml	S	Sm6	-	Asia	China	Human-associated	sputum	2023	SAMN37432926	PRJNA1019301
GCA_036319045.1	Validation_set	MIC	≤1	μg/ml	S		MIC	≤1/19	μg/ml	S	Sm6	-	Asia	China	Human-associated	sputum	2023	SAMN37432925	PRJNA1019301
GCA_036319065.1	Validation_set	MIC	≤1	μg/ml	S		MIC	≤1/19	μg/ml	S	Sm6	-	Asia	China	Human-associated	sputum	2023	SAMN37432924	PRJNA1019301
GCA_036319085.1	Validation_set	MIC	2	μg/ml	S		MIC	≤1/19	μg/ml	S	Sm6	-	Asia	China	Human-associated	trachea tube	2023	SAMN37432922	PRJNA1019301
GCA_036319105.1	Validation_set	MIC	≤1	μg/ml	S		MIC	≤1/19	μg/ml	S	Sm6	-	Asia	China	Human-associated	wound	2023	SAMN37432923	PRJNA1019301
GCA_036319125.1	Validation_set	MIC	4	μg/ml	I		MIC	≤1/19	μg/ml	S	Sm6	-	Asia	China	Human-associated	sputum	2023	SAMN37432921	PRJNA1019301
GCA_036319145.1	Validation_set	MIC	2	μg/ml	S		MIC	2/38	μg/ml	S	Sm6	-	Asia	China	Human-associated	drainage fluid	2023	SAMN37432918	PRJNA1019301
GCA_036319165.1	Validation_set	MIC	≤1	μg/ml	S		MIC	2/38	μg/ml	S	Sm6	-	Asia	China	Human-associated	sputum	2023	SAMN37432919	PRJNA1019301
GCA_036319185.1	Validation_set	MIC	≤1	μg/ml	S		MIC	≤1/19	μg/ml	S	Sm6	-	Asia	China	Human-associated	unknown	2023	SAMN37432917	PRJNA1019301
GCA_036319565.1	Validation_set	MIC	≤1	μg/ml	S		MIC	2/38	μg/ml	S	Sm10	-	Asia	China	Human-associated	sputum	2023	SAMN37432894	PRJNA1019301
GCA_036319575.1	Validation_set	MIC	≤1	μg/ml	S		MIC	≤1/19	μg/ml	S	Sm10	-	Asia	China	Human-associated	sputum	2023	SAMN37432893	PRJNA1019301
GCA_036319845.1	Validation_set	MIC	≤1	μg/ml	S		MIC	≤1/19	μg/ml	S	Sm7	-	Asia	China	Human-associated	sputum	2023	SAMN37432880	PRJNA1019301
GCA_036319865.1	Validation_set	MIC	≥8	μg/ml	R		MIC	≤1/19	μg/ml	S	Sm5	-	Asia	China	Human-associated	sputum	2023	SAMN37432879	PRJNA1019301
GCA_036319885.1	Validation_set	MIC	2	μg/ml	S		MIC	≤1/19	μg/ml	S	Sm5	-	Asia	China	Human-associated	sputum	2023	SAMN37432877	PRJNA1019301
GCA_036319905.1	Validation_set	MIC	≤1	μg/ml	S		MIC	2/38	μg/ml	S	Sm14	-	Asia	China	Human-associated	blood	2023	SAMN37432874	PRJNA1019301
GCA_036319985.1	Validation_set	MIC	2	μg/ml	S		MIC	≤1/19	μg/ml	S	Sm18	-	Asia	China	Human-associated	sputum	2023	SAMN37432872	PRJNA1019301
GCA_036320025.1	Validation_set	MIC	≤1	μg/ml	S		MIC	≤1/19	μg/ml	S	Sm9	-	Asia	China	Human-associated	sputum	2023	SAMN37432870	PRJNA1019301
GCA_036322025.1	Validation_set	MIC	≤1	μg/ml	S		MIC	≤1/19	μg/ml	S	Sm6	-	Asia	China	Human-associated	sputum	2023	SAMN37432928	PRJNA1019301
GCA_036322065.1	Validation_set	MIC	≤1	μg/ml	S		MIC	≤1/19	μg/ml	S	Sm6	-	Asia	China	Human-associated	sputum	2023	SAMN37432920	PRJNA1019301
GCA_036322165.1	Validation_set	MIC	≤1	μg/ml	S		MIC	≤1/19	μg/ml	S	Sm5	-	Asia	China	Human-associated	sputum	2023	SAMN37432878	PRJNA1019301
40324.3	Validation_set	-	-		-		MIC	>8/152	μg/ml	R	Sm6	-	South America	Brazil	Human-associated	peritoneal fluid	2020.5.15	SAMN35084944	PRJNA785542
40324.2	Validation_set	KB	36	mm	S		-	-		-	Sm6	-	Asia	Kazakhstan	Human-associated	swab from purulent wound	2022.4.1	SAMN30333624	PRJNA754843
20231229514	Validation_set	MIC	>=8.0	μg/ml	R		MIC	160.0	μg/ml	R	Sm6	Jiangsu	Asia	China	Human-associated	blood	2023.12.29
20240216436	Validation_set	KB	6	mm	R		KB	20	mm	S	Sm6	Jiangsu	Asia	China	Human-associated	blood	2024.2.16
20240227177	Validation_set	KB	6	mm	R		KB	24	mm	S	Sm10	Jiangsu	Asia	China	Human-associated	sputum	2024.2.27
20240522138	Validation_set	KB	20	mm	S		KB	18	mm	S	Sm6	Jiangsu	Asia	China	Human-associated	sputum	2024.5.22
20240522187	Validation_set	KB	22	mm	S		KB	21	mm	S	Sm6	Jiangsu	Asia	China	Human-associated	sputum	2024.5.22
20240523002	Validation_set	KB	20	mm	S		KB	12	mm	I	Sm6	Jiangsu	Asia	China	Human-associated	sputum	2024.5.23
20240523044	Validation_set	KB	20	mm	S		KB	12	mm	I	Sm6	Jiangsu	Asia	China	Human-associated	sputum	2024.5.23
20240523112	Validation_set	KB	20	mm	S		KB	18	mm	S	Sm6	Jiangsu	Asia	China	Human-associated	sputum	2024.5.23
20240524037	Validation_set	KB	21	mm	S		KB	25	mm	S	Sm17	Jiangsu	Asia	China	Human-associated	sputum	2024.5.24
20240525046	Validation_set	KB	24	mm	S		KB	29	mm	S	Sm6	Jiangsu	Asia	China	Human-associated	sputum	2024.5.25
20240526066	Validation_set	KB	27	mm	S		KB	22	mm	S	Sm3	Jiangsu	Asia	China	Human-associated	sputum	2024.5.26
20240526082	Validation_set	KB	20	mm	S		KB	18	mm	S	Sm6	Jiangsu	Asia	China	Human-associated	sputum	2024.5.26
20240527014	Validation_set	KB	26	mm	S		KB	26	mm	S	Sm3	Jiangsu	Asia	China	Human-associated	sputum	2024.5.27
20240527196	Validation_set	KB	24	mm	S		KB	28	mm	S	Sm17	Jiangsu	Asia	China	Human-associated	sputum	2024.5.27
20240527199	Validation_set	KB	29	mm	S		KB	33	mm	S	Sm17	Jiangsu	Asia	China	Human-associated	BALF	2024.5.27
20240528095	Validation_set	KB	24	mm	S		KB	27	mm	S	Sm3	Jiangsu	Asia	China	Human-associated	sputum	2024.5.28
20240529187	Validation_set	KB	24	mm	S		KB	26	mm	S	Sm6	Jiangsu	Asia	China	Human-associated	sputum	2024.5.29
20240601078	Validation_set	KB	24	mm	S		KB	21	mm	S	Sm6	Jiangsu	Asia	China	Human-associated	sputum	2024.6.1
20240602080	Validation_set	KB	25	mm	S		KB	25	mm	S	Sm6	Jiangsu	Asia	China	Human-associated	sputum	2024.6.2
20240607019	Validation_set	KB	15	mm	I		KB	6	mm	R	Sm6	Jiangsu	Asia	China	Human-associated	sputum	2024.6.7
20240619130	Validation_set	KB	6	mm	R		KB	17	mm	S	Sm10	Jiangsu	Asia	China	Human-associated	sputum	2024.6.19
20240621027	Validation_set	KB	6	mm	R		KB	22	mm	S	Sm6	Jiangsu	Asia	China	Human-associated	sputum	2024.6.21
40324.3	Validation_set	-	-		-		MIC	>8/152	μg/ml	R	Sm6	-	South America	Brazil	Human-associated	blood	2016.9.5	SAMN35084930	PRJNA785542
40324.3	Validation_set	-	-		-		MIC	>8/152	μg/ml	R	Sm9	-	South America	Brazil	Human-associated	drain secretion	2018.7.18	SAMN35084936	PRJNA785542
40324.3	Validation_set	-	-		-		MIC	>8/152	μg/ml	R	Sm6	-	South America	Brazil	Human-associated	blood	2020.2.22	SAMN35084942	PRJNA785542
40324.2680	Validation_set	-	-		-		MIC	>8/152	μg/ml	R	Sm8	-	South America	Brazil	Human-associated	pleural fluid	2021.11.22	SAMN35084948	PRJNA785542
40324.3	Validation_set	-	-		-		MIC	>8/152	μg/ml	R	Sm6	-	South America	Brazil	Human-associated	sputum	2022.9.22	SAMN35440222	PRJNA785542
ERR3300064	Ref_set	-	-	-	-		-	-	-	-	Sm16	Karlsruhe	Europe	Germany	Human-associated	respiratory tract	2013.05.11	SAMN37432929	PRJEB32355
15748	Training_set	MIC	1	μg/ml	S		MIC	<=1	μg/ml	S	Sm6	Sichuan	Asia	China	Human-associated	sputum	201.10.20
15111	Training_set	MIC	0.5	μg/ml	S		MIC	<=1	μg/ml	S	Sm6	Sichuan	Asia	China	Human-associated	lung tissue	201.9.27
2311	Training_set	MIC	>=8	μg/ml	R		MIC	<=1	μg/ml	S	Sm6	Sichuan	Asia	China	Human-associated	sputum	2019.10.18
2543	Training_set	MIC	4	μg/ml	I		MIC	<=1	μg/ml	S	Sm9	Sichuan	Asia	China	Human-associated	sputum	2019.10.25
2628	Training_set	MIC	4	μg/ml	I		MIC	<=1	μg/ml	S	Sm3	Sichuan	Asia	China	Human-associated	Airway absorbers	2019.10.28
2616	Training_set	MIC	>=8	μg/ml	R		MIC	<=1	μg/ml	S	Sm12	Sichuan	Asia	China	Human-associated	BALF	2019.10.30
3126	Training_set	MIC->KB	≥8->23	μg/ml->mm	R->S		MIC	<=1	μg/ml	S	Sm6	Sichuan	Asia	China	Human-associated	sputum	2019.11.20
3824	Training_set	MIC	>=8	μg/ml	R		MIC->KB	4->27	μg/ml->mm	R->S	Sm6	Sichuan	Asia	China	Human-associated	sputum	2019.12.20
784	Training_set	MIC	>=8	μg/ml	R		MIC	16	μg/ml	R	Sm6	Sichuan	Asia	China	Human-associated	sputum	2019.8.21
1309	Training_set	MIC	>=8	μg/ml	R		MIC	>=16	μg/ml	R	Sm9	Sichuan	Asia	China	Human-associated	urine	2019.9.12
1310	Training_set	MIC	4	μg/ml	I		MIC	<=1	μg/ml	S	Sm10	Sichuan	Asia	China	Human-associated	bile	2019.9.12
1541	Training_set	MIC	4	μg/ml	I		MIC	>=16	μg/ml	R	Sm10	Sichuan	Asia	China	Human-associated	urine	2019.9.21
6479	Training_set	MIC	>=8	μg/ml	R		MIC->KB	4->22	μg/ml->mm	R->S	Sm6	Sichuan	Asia	China	Human-associated	Wound secretions	2020.08.15
6506	Training_set	MIC	4	μg/ml	I		MIC	4	μg/ml	R	Sm10	Sichuan	Asia	China	Human-associated	BALF	2020.08.17
7362	Training_set	MIC	4	μg/ml	I		MIC	<=1	μg/ml	S	Sm6	Sichuan	Asia	China	Human-associated	sputum	2020.10.15
8416	Training_set	MIC	4	μg/ml	I		MIC	>=16	μg/ml	R	Sm6	Sichuan	Asia	China	Human-associated	sputum	2020.11.30
8553	Training_set	MIC	>=8	μg/ml	R		MIC	<=1	μg/ml	S	Sm10	Sichuan	Asia	China	Human-associated	sputum	2020.12.5
4760	Training_set	MIC	4	μg/ml	I		MIC	>=16	μg/ml	R	Sm3	Sichuan	Asia	China	Human-associated	sputum	2020.3.13
5148	Training_set	MIC	4	μg/ml	I		MIC	<=1	μg/ml	S	Sm6	Sichuan	Asia	China	Human-associated	bile	2020.5.11
5893	Training_set	MIC	>=8	μg/ml	R		MIC	>=16	μg/ml	R	Sm6	Sichuan	Asia	China	Human-associated	sputum	2020.7.13
6405	Training_set	MIC	4	μg/ml	I		MIC	<=1	μg/ml	S	Sm5	Sichuan	Asia	China	Human-associated	sputum	2020.8.10
6761	Training_set	MIC	>=8	μg/ml	R		MIC	>=16	μg/ml	R	Sm9	Sichuan	Asia	China	Human-associated	urine	2020.8.30
10503	Training_set	MIC	>=8	μg/ml	R		MIC->KB	4->25	μg/ml->mm	R->S	Sm3	Sichuan	Asia	China	Human-associated	sputum	2021.03.12
11829	Training_set	MIC	>=8	μg/ml	R		MIC->KB	4->17	μg/ml->mm	R->S	Sm6	Sichuan	Asia	China	Human-associated	sputum	2021.05.16
12360	Training_set	MIC	>=8	μg/ml	R		MIC->KB	4->16	μg/ml->mm	R->S	Sm6	Sichuan	Asia	China	Human-associated	BALF	2021.06.07
9486	Training_set	MIC	4	μg/ml	I		MIC	<=1	μg/ml	S	Sm6	Sichuan	Asia	China	Human-associated	sputum	2021.1.16
9642	Training_set	MIC	>=8	μg/ml	R		MIC	<=1	μg/ml	S	Sm2	Sichuan	Asia	China	Human-associated	Airway absorbers	2021.1.23
9827	Training_set	MIC->KB	≥8->19	μg/ml->mm	R->S		MIC	>=16	μg/ml	R	Sm6	Sichuan	Asia	China	Human-associated	BALF	2021.1.29
15292	Training_set	MIC	>=8	μg/ml	R		MIC	4	μg/ml	R	Sm5	Sichuan	Asia	China	Human-associated	BALF	2021.10.08
15656	Training_set	MIC	1	μg/ml	S		MIC	<=1	μg/ml	S	Sm6	Sichuan	Asia	China	Human-associated	bile	2021.10.19
15721	Training_set	MIC	0.5	μg/ml	S		MIC	<=1	μg/ml	S	Sm6	Sichuan	Asia	China	Human-associated	BALF	2021.10.19
15172	Training_set	MIC	0.5	μg/ml	S		MIC	<=1	μg/ml	S	Sm6	Sichuan	Asia	China	Human-associated	sputum	2021.10.2
15694	Training_set	MIC	0.5	μg/ml	S		MIC	4	μg/ml	R	Sm6	Sichuan	Asia	China	Human-associated	sputum	2021.10.22
15837	Training_set	MIC	1	μg/ml	S		MIC	<=1	μg/ml	S	Sm6	Sichuan	Asia	China	Human-associated	sputum	2021.10.26
15962	Training_set	MIC	0.5	μg/ml	S		MIC	<=1	μg/ml	S	Sm6	Sichuan	Asia	China	Human-associated	sputum	2021.10.27
15895	Training_set	MIC	0.25	μg/ml	S		MIC	<=1	μg/ml	S	Sm3	Sichuan	Asia	China	Human-associated	sputum	2021.10.29
15336	Training_set	MIC	1	μg/ml	S		MIC	<=1	μg/ml	S	Sm6	Sichuan	Asia	China	Human-associated	sputum	2021.10.4
15297	Training_set	MIC	0.5	μg/ml	S		MIC	<=1	μg/ml	S	Sm3	Sichuan	Asia	China	Human-associated	Airway absorbers	2021.10.7
16164	Training_set	MIC	1	μg/ml	S		MIC	<=1	μg/ml	S	Sm6	Sichuan	Asia	China	Human-associated	BALF	2021.10.9
16198	Training_set	MIC	0.25	μg/ml	S		MIC	<=1	μg/ml	S	Sm18	Sichuan	Asia	China	Human-associated	sputum	2021.11.10
16229	Training_set	MIC	0.5	μg/ml	S		MIC	<=1	μg/ml	S	Sm10	Sichuan	Asia	China	Human-associated	sputum	2021.11.11
16233	Training_set	MIC	>=8	μg/ml	R		MIC->KB	≥16->11	μg/ml->mm	R->I	Sm10	Sichuan	Asia	China	Human-associated	sputum	2021.11.12
16258	Training_set	MIC	0.5	μg/ml	S		MIC	<=1	μg/ml	S	Sm3	Sichuan	Asia	China	Human-associated	Celiac drainage solution	2021.11.12
16376	Training_set	MIC	0.25	μg/ml	S		MIC	<=1	μg/ml	S	Sm18	Sichuan	Asia	China	Human-associated	sputum	2021.11.18
16377	Training_set	MIC	2	μg/ml	S		MIC	<=1	μg/ml	S	Sm6	Sichuan	Asia	China	Human-associated	sputum	2021.11.19
16482	Training_set	MIC	0.5	μg/ml	S		MIC	<=1	μg/ml	S	Sm10	Sichuan	Asia	China	Human-associated	sputum	2021.11.22
16500	Training_set	MIC	0.5	μg/ml	S		MIC	<=1	μg/ml	S	Sm4a	Sichuan	Asia	China	Human-associated	unknown	2021.11.23
16548	Training_set	MIC	2	μg/ml	S		MIC	4	μg/ml	R	Sm6	Sichuan	Asia	China	Human-associated	BALF	2021.11.25
16626	Training_set	MIC	1	μg/ml	S		MIC	<=1	μg/ml	S	Sm6	Sichuan	Asia	China	Human-associated	unknown	2021.11.29
16064	Training_set	MIC	0.5	μg/ml	S		MIC	<=1	μg/ml	S	Sm6	Sichuan	Asia	China	Human-associated	BALF	2021.11.5
16099	Training_set	MIC	0.5	μg/ml	S		MIC	<=1	μg/ml	S	Sgn4	Sichuan	Asia	China	Human-associated	Wound secretions	2021.11.8
16690	Training_set	MIC	<=0.12	μg/ml	S		MIC	<=1	μg/ml	S	Sm4a	Sichuan	Asia	China	Human-associated	blood	2021.12.01
16718	Training_set	MIC	4	μg/ml	I		MIC->KB	8->16	μg/ml->mm	R->S	Sm6	Sichuan	Asia	China	Human-associated	BALF	2021.12.02
16822	Training_set	MIC	0.5	μg/ml	S		MIC	8	μg/ml	R	Sm6	Sichuan	Asia	China	Human-associated	sputum	2021.12.06
16909	Training_set	MIC	2	μg/ml	S		MIC	<=1	μg/ml	S	Sm10	Sichuan	Asia	China	Human-associated	Wound secretions	2021.12.08
16949	Training_set	MIC->KB	≥8->26	μg/ml->mm	R->S		MIC	<=1	μg/ml	S	Sm2	Sichuan	Asia	China	Human-associated	sputum	2021.12.12
17170	Training_set	MIC	2	μg/ml	S		MIC	<=1	μg/ml	S	Sm10	Sichuan	Asia	China	Human-associated	sputum	2021.12.21
17256	Training_set	MIC	1	μg/ml	S		MIC	<=1	μg/ml	S	Sm2	Sichuan	Asia	China	Human-associated	sputum	2021.12.24
17294	Training_set	MIC	2	μg/ml	S		MIC	1	μg/ml	S	Sm2	Sichuan	Asia	China	Human-associated	sputum	2021.12.27
17350	Training_set	MIC	0.5	μg/ml	S		MIC	<=1	μg/ml	S	Sm2	Sichuan	Asia	China	Human-associated	sputum	2021.12.29
16870	Training_set	MIC	>=8	μg/ml	R		MIC	>=16	μg/ml	R	Sm6	Sichuan	Asia	China	Human-associated	sputum	2021.12.9
10289	Training_set	MIC	>=8	μg/ml	R		MIC	<=1	μg/ml	S	Sm10	Sichuan	Asia	China	Human-associated	sputum	2021.2.27
13283	Training_set	MIC	>=8	μg/ml	R		MIC	>=16	μg/ml	R	Sm6	Sichuan	Asia	China	Human-associated	BALF	2021.7.23
13534	Training_set	MIC	>=8	μg/ml	R		MIC	<=1	μg/ml	S	Sm10	Sichuan	Asia	China	Human-associated	BALF	2021.8.3
14333	Training_set	MIC	>=8	μg/ml	R		MIC	<=1	μg/ml	S	Sm6	Sichuan	Asia	China	Human-associated	sputum	2021.9.2
15026	Training_set	MIC	1	μg/ml	S		MIC	<=1	μg/ml	S	Sm6	Sichuan	Asia	China	Human-associated	sputum	2021.9.23
14461	Training_set	MIC	>=8	μg/ml	R		MIC	<=1	μg/ml	S	Sm10	Sichuan	Asia	China	Human-associated	sputum	2021.9.5
14557	Training_set	MIC->KB	≥8->25	μg/ml->mm	R->S		MIC	<=1	μg/ml	S	Sm6	Sichuan	Asia	China	Human-associated	sputum	2021.9.8
14676	Training_set	MIC	0.25	μg/ml	S		MIC	<=1	μg/ml	S	Sm4a	Sichuan	Asia	China	Human-associated	sputum	2021.9.8
17605	Training_set	MIC	2	μg/ml	S		MIC	<=1	μg/ml	S	Sm6	Sichuan	Asia	China	Human-associated	sputum	2022.01.01
17522	Training_set	MIC	2	μg/ml	S		MIC	<=1	μg/ml	S	Sm6	Sichuan	Asia	China	Human-associated	sputum	2022.01.06
17541	Training_set	MIC	1	μg/ml	S		MIC	<=1	μg/ml	S	Sm6	Sichuan	Asia	China	Human-associated	BALF	2022.01.06
17708	Training_set	MIC->KB	≥8->28	μg/ml->mm	R->S		MIC	<=1	μg/ml	S	Sm6	Sichuan	Asia	China	Human-associated	sputum	2022.01.12
17658	Training_set	MIC	1	μg/ml	S		MIC	<=1	μg/ml	S	Sm6	Sichuan	Asia	China	Human-associated	sputum	2022.01.13
17867	Training_set	MIC	0.5	μg/ml	S		MIC	<=1	μg/ml	S	Sgn4	Sichuan	Asia	China	Human-associated	Wound secretions	2022.01.24
17969	Training_set	MIC	2	μg/ml	S		MIC	<=1	μg/ml	S	Sm2	Sichuan	Asia	China	Human-associated	sputum	2022.01.28
18221	Training_set	MIC	0.5	μg/ml	S		MIC	<=1	μg/ml	S	Sm3	Sichuan	Asia	China	Human-associated	sputum	2022.02.17
18684	Training_set	MIC	1	μg/ml	S		MIC	<=1	μg/ml	S	Sm6	Sichuan	Asia	China	Human-associated	BALF	2022.03.18
18703	Training_set	MIC->KB	0.25->11	μg/ml->mm	S->R		MIC	<=1	μg/ml	S	Sm3	Sichuan	Asia	China	Human-associated	BALF	2022.03.18
18883	Training_set	MIC	0.5	μg/ml	S		MIC	<=1	μg/ml	S	Sm2	Sichuan	Asia	China	Human-associated	ascites	2022.03.22
18927	Training_set	MIC	1	μg/ml	S		MIC	<=1	μg/ml	S	Sm6	Sichuan	Asia	China	Human-associated	sputum	2022.03.24
18928	Training_set	MIC	1	μg/ml	S		MIC	<=1	μg/ml	S	Sm4a	Sichuan	Asia	China	Human-associated	BALF	2022.03.24
18995	Training_set	MIC	0.5	μg/ml	S		MIC	>=16	μg/ml	R	Sm6	Sichuan	Asia	China	Human-associated	sputum	2022.3.28
ERR3300111	Ref_set	-	-	-	-		-	-	-	-	Sgn4	Essen	Europe	Germany	Human-associated	wound swap	2013.29.11	SAMN37432930	PRJEB32355
ERR3299817	Ref_set	-	-	-	-		-	-	-	-	Sm14	Karlsruhe	Europe	Germany	environmental	brackish water	N/A	SAMEA5584482	PRJEB32355
ERR3300435	Ref_set	-	-	-	-		-	-	-	-	Sm15	Lübeck	Europe	Germany	Human-associated	wound swap	N/A	SAMN37432942	PRJEB32355
ERR3300442	Ref_set	-	-	-	-		-	-	-	-	Sm17	Lübeck	Europe	Germany	Human-associated	respiratory tract	N/A	SAMN37432931	PRJEB32355
ERR3300450	Ref_set	-	-	-	-		-	-	-	-	Sm13	Lübeck	Europe	Germany	Human-associated	respiratory tract	N/A	SAMN37432868	PRJEB32355
ERR3300495	Ref_set	-	-	-	-		-	-	-	-	Sm14	Wismar	Europe	Germany	Human-associated	sputum	N/A	SAMN37432932	PRJEB32355
ERR3300545	Ref_set	-	-	-	-		-	-	-	-	Sm13	Lübeck	Europe	Germany	Human-associated	nose swap	N/A	SAMN37432879	PRJEB32355
ERR3300588	Ref_set	-	-	-	-		-	-	-	-	Sm13	Lübeck	Europe	Germany	Human-associated	respiratory tract	N/A	SAMN37432933	PRJEB32355
ERR3300664	Ref_set	-	-	-	-		-	-	-	-	Sm17	Essen	Europe	Germany	unknown	unknown	N/A	SAMN37432944	PRJEB32355
GCF_000020665.1	Ref_set	-	-	-	-		-	-	-	-	Sm11	-	The Americas	USA	unknown	unknown	N/A	SAMN00623065	PRJNA224116
GCF_000072485.1	Ref_set	-	-	-	-		-	-	-	-	Sm6	-	Europe	UK	Human-associated	blood	N/A	SAMEA1705934	PRJNA224116
GCF_000223885.1	Ref_set	-	-	-	-		-	-	-	-	Sm4b	-	The Americas	USA	environmental	Burkholderia sp.	N/A	SAMN02261377	PRJNA224116
GCF_000284595.1	Ref_set	-	-	-	-		-	-	-	-	Sm4a	Valencia	Europe	Spain	unknown	unknown	N/A	SAMEA2272378	PRJNA224116
GCF_000287935.1	Ref_set	-	-	-	-		-	-	-	-	Sm6	Cambridge	The Americas	USA	unknown	unknown	N/A	SAMN02596924	PRJNA224116
GCF_000344215.1	Ref_set	-	-	-	-		-	-	-	-	Sm6	Milan	Europe	Italy	Human-associated	Giardia duodenalis	N/A	SAMN02471395	PRJNA224116
GCF_000346445.1	Ref_set	-	-	-	-		-	-	-	-	Sm3	Griffith	Europe	UK	Human-associated	catheter	N/A	SAMN02469852	PRJNA224116
GCF_000382065.1	Ref_set	-	-	-	-		-	-	-	-	Sm5	-	The Americas	USA	environmental	rhizosphere	N/A	SAMN02441648	PRJNA224116
GCF_000455625.1	Ref_set	-	-	-	-		-	-	-	-	Sm6	-	Europe	UK	unknown	unknown	N/A	SAMEA2272536	PRJNA224116
GCF_000455685.1	Ref_set	-	-	-	-		-	-	-	-	Sm5	Chicago	The Americas	USA	environmental	oyster mantle tissue	N/A	SAMN02471816	PRJNA224116
GCF_000499565.1	Ref_set	-	-	-	-		-	-	-	-	Sm6	-	Europe	UK	unknown	unknown	N/A	SAMEA3138820	PRJNA224116
GCF_000543365.1	Ref_set	-	-	-	-		-	-	-	-	Sgn3	Prague	Europe	Czech Republic	environmental	soil	N/A	SAMN02641498	PRJNA224116
GCF_000597745.1	Ref_set	-	-	-	-		-	-	-	-	Sm6	Chandigarh	Asia	India	Human-associated	blood	N/A	SAMN02952972	PRJNA224116
GCF_000613205.1	Ref_set	-	-	-	-		-	-	-	-	Sgn3	-	Europe	Italy	environmental	soil	N/A	SAMEA3138997	PRJNA224116
GCF_000742995.1	Ref_set	-	-	-	-		-	-	-	-	Sm6	Chicago	The Americas	USA	Human-associated	blood	N/A	SAMN02874005	PRJNA224116
GCF_000758465.1	Ref_set	-	-	-	-		-	-	-	-	Sm9	Huddersfield	Europe	UK	Human-associated	unknown	N/A	SAMN03067892	PRJNA224116
GCF_000877275.1	Ref_set	-	-	-	-		-	-	-	-	Sm6	Beijing	Asia	China	Human-associated	blood	N/A	SAMN03334939	PRJNA224116
GCF_000978875.1	Ref_set	-	-	-	-		-	-	-	-	Sm4a	Barcelona	Europe	Spain	Human-associated	wound swap	N/A	SAMN03076212	PRJNA224116
GCF_001068535.1	Ref_set	-	-	-	-		-	-	-	-	Sm6	Seattle	The Americas	USA	Human-associated	respiratory tract	N/A	SAMN03196995	PRJNA224116
GCF_001068765.1	Ref_set	-	-	-	-		-	-	-	-	Sm3	Seattle	The Americas	USA	Human-associated	respiratory tract	N/A	SAMN03197119	PRJNA224116
GCF_001068915.1	Ref_set	-	-	-	-		-	-	-	-	Sm6	Seattle	The Americas	USA	Human-associated	respiratory tract	N/A	SAMN03197220	PRJNA224116
GCF_001068965.1	Ref_set	-	-	-	-		-	-	-	-	Sgn3	Seattle	The Americas	USA	Human-associated	respiratory tract	N/A	SAMN03197245	PRJNA224116
GCF_001069005.1	Ref_set	-	-	-	-		-	-	-	-	Sm6	Seattle	The Americas	USA	Human-associated	respiratory tract	N/A	SAMN03197269	PRJNA224116
GCF_001069105.1	Ref_set	-	-	-	-		-	-	-	-	Sm6	Seattle	The Americas	USA	Human-associated	respiratory tract	N/A	SAMN03196989	PRJNA224116
GCF_001069235.1	Ref_set	-	-	-	-		-	-	-	-	Sm4a	Seattle	The Americas	USA	Human-associated	respiratory tract	N/A	SAMN03197090	PRJNA224116
GCF_001069295.1	Ref_set	-	-	-	-		-	-	-	-	Sm6	Seattle	The Americas	USA	Human-associated	respiratory tract	N/A	SAMN03197105	PRJNA224116
GCF_001069345.1	Ref_set	-	-	-	-		-	-	-	-	Sm3	Seattle	The Americas	USA	Human-associated	respiratory tract	N/A	SAMN03197140	PRJNA224116
GCF_001069405.1	Ref_set	-	-	-	-		-	-	-	-	Sm3	Seattle	The Americas	USA	Human-associated	respiratory tract	N/A	SAMN03197213	PRJNA224116
GCF_001069435.1	Ref_set	-	-	-	-		-	-	-	-	Sm3	Seattle	The Americas	USA	Human-associated	respiratory tract	N/A	SAMN03197233	PRJNA224116
GCF_001069555.1	Ref_set	-	-	-	-		-	-	-	-	Sm6	Seattle	The Americas	USA	Human-associated	respiratory tract	N/A	SAMN03197276	PRJNA224116
GCF_001069565.1	Ref_set	-	-	-	-		-	-	-	-	Sm4a	Seattle	The Americas	USA	Human-associated	respiratory tract	N/A	SAMN03197275	PRJNA224116
GCF_001069595.1	Ref_set	-	-	-	-		-	-	-	-	Sm4a	Seattle	The Americas	USA	Human-associated	respiratory tract	N/A	SAMN03197277	PRJNA224116
GCF_001069605.1	Ref_set	-	-	-	-		-	-	-	-	Sm6	Seattle	The Americas	USA	Human-associated	respiratory tract	N/A	SAMN03197278	PRJNA224116
GCF_001069645.1	Ref_set	-	-	-	-		-	-	-	-	Sm9	Seattle	The Americas	USA	Human-associated	respiratory tract	N/A	SAMN03197286	PRJNA224116
GCF_001069685.1	Ref_set	-	-	-	-		-	-	-	-	Sm4a	Seattle	The Americas	USA	Human-associated	respiratory tract	N/A	SAMN03197295	PRJNA224116
GCF_001069715.1	Ref_set	-	-	-	-		-	-	-	-	Sm6	Seattle	The Americas	USA	Human-associated	respiratory tract	N/A	SAMN03197319	PRJNA224116
GCF_001069755.1	Ref_set	-	-	-	-		-	-	-	-	Sm6	Seattle	The Americas	USA	Human-associated	respiratory tract	N/A	SAMN03197320	PRJNA224116
GCF_001070185.1	Ref_set	-	-	-	-		-	-	-	-	Sm3	Seattle	The Americas	USA	Human-associated	respiratory tract	N/A	SAMN03197064	PRJNA224116
GCF_001070325.1	Ref_set	-	-	-	-		-	-	-	-	Sm2	Seattle	The Americas	USA	Human-associated	respiratory tract	N/A	SAMN03197148	PRJNA224116
GCF_001070785.1	Ref_set	-	-	-	-		-	-	-	-	Sm18	Seattle	The Americas	USA	Human-associated	respiratory tract	N/A	SAMN03197451	PRJNA224116
GCF_001070945.1	Ref_set	-	-	-	-		-	-	-	-	Sm9	Seattle	The Americas	USA	Human-associated	respiratory tract	N/A	SAMN03197550	PRJNA224116
GCF_001071065.1	Ref_set	-	-	-	-		-	-	-	-	Sm10	Seattle	The Americas	USA	Human-associated	respiratory tract	N/A	SAMN03197610	PRJNA224116
GCF_001071175.1	Ref_set	-	-	-	-		-	-	-	-	Sm7	Seattle	The Americas	USA	Human-associated	respiratory tract	N/A	SAMN03197678	PRJNA224116
GCF_001071195.1	Ref_set	-	-	-	-		-	-	-	-	Sm6	Seattle	The Americas	USA	Human-associated	respiratory tract	N/A	SAMN03197690	PRJNA224116
GCF_001071285.1	Ref_set	-	-	-	-		-	-	-	-	Sm6	Seattle	The Americas	USA	Human-associated	respiratory tract	N/A	SAMN03197735	PRJNA224116
GCF_001071335.1	Ref_set	-	-	-	-		-	-	-	-	Sm9	Seattle	The Americas	USA	Human-associated	respiratory tract	N/A	SAMN03197741	PRJNA224116
GCF_001071345.1	Ref_set	-	-	-	-		-	-	-	-	Sm9	Seattle	The Americas	USA	Human-associated	respiratory tract	N/A	SAMN03197742	PRJNA224116
GCF_001071475.1	Ref_set	-	-	-	-		-	-	-	-	Sm7	Seattle	The Americas	USA	Human-associated	respiratory tract	N/A	SAMN03197838	PRJNA224116
GCF_001071655.1	Ref_set	-	-	-	-		-	-	-	-	Sm10	Seattle	The Americas	USA	Human-associated	respiratory tract	N/A	SAMN03197369	PRJNA224116
GCF_001072155.1	Ref_set	-	-	-	-		-	-	-	-	Sm9	Seattle	The Americas	USA	Human-associated	respiratory tract	N/A	SAMN03197493	PRJNA224116
GCF_001072215.1	Ref_set	-	-	-	-		-	-	-	-	Sm9	Seattle	The Americas	USA	Human-associated	respiratory tract	N/A	SAMN03197500	PRJNA224116
GCF_001072355.1	Ref_set	-	-	-	-		-	-	-	-	Sm6	Seattle	The Americas	USA	Human-associated	respiratory tract	N/A	SAMN03197524	PRJNA224116
GCF_001072535.1	Ref_set	-	-	-	-		-	-	-	-	Sm6	Seattle	The Americas	USA	Human-associated	respiratory tract	N/A	SAMN03197553	PRJNA224116
GCF_001072635.1	Ref_set	-	-	-	-		-	-	-	-	Sm6	Seattle	The Americas	USA	Human-associated	respiratory tract	N/A	SAMN03197563	PRJNA224116
GCF_001072655.1	Ref_set	-	-	-	-		-	-	-	-	Sm6	Seattle	The Americas	USA	Human-associated	respiratory tract	N/A	SAMN03197567	PRJNA224116
GCF_001073225.1	Ref_set	-	-	-	-		-	-	-	-	Sm10	Seattle	The Americas	USA	Human-associated	respiratory tract	N/A	SAMN03197711	PRJNA224116
GCF_001073355.1	Ref_set	-	-	-	-		-	-	-	-	Sm6	Seattle	The Americas	USA	Human-associated	respiratory tract	N/A	SAMN03197752	PRJNA224116
GCF_001074685.1	Ref_set	-	-	-	-		-	-	-	-	Sm12	Seattle	The Americas	USA	Human-associated	respiratory tract	N/A	SAMN03198069	PRJNA224116
GCF_001074785.1	Ref_set	-	-	-	-		-	-	-	-	Sm9	Seattle	The Americas	USA	Human-associated	respiratory tract	N/A	SAMN03198088	PRJNA224116
GCF_001075175.1	Ref_set	-	-	-	-		-	-	-	-	Sm6	Seattle	The Americas	USA	Human-associated	respiratory tract	N/A	SAMN03198062	PRJNA224116
GCF_001075475.1	Ref_set	-	-	-	-		-	-	-	-	Sm9	Seattle	The Americas	USA	Human-associated	respiratory tract	N/A	SAMN03198171	PRJNA224116
GCF_001075485.1	Ref_set	-	-	-	-		-	-	-	-	Sm9	Seattle	The Americas	USA	Human-associated	respiratory tract	N/A	SAMN03198172	PRJNA224116
GCF_001075985.1	Ref_set	-	-	-	-		-	-	-	-	Sm4a	Seattle	The Americas	USA	Human-associated	respiratory tract	N/A	SAMN03198162	PRJNA224116
GCF_001274595.1	Ref_set	-	-	-	-		-	-	-	-	Sm12	New York	The Americas	USA	Human-associated	blood	N/A	SAMN03389650	PRJNA224116
GCF_001274655.1	Ref_set	-	-	-	-		-	-	-	-	Sm10	New York	The Americas	USA	Human-associated	blood	N/A	SAMN03389647	PRJNA224116
GCF_001274675.1	Ref_set	-	-	-	-		-	-	-	-	Sm10	New York	The Americas	USA	Human-associated	blood	N/A	SAMN03389649	PRJNA224116
GCF_001275075.1	Ref_set	-	-	-	-		-	-	-	-	Sm4a	New York	The Americas	USA	Human-associated	blood	N/A	SAMN03389652	PRJNA224116
GCF_001275085.1	Ref_set	-	-	-	-		-	-	-	-	Sm6	New York	The Americas	USA	Human-associated	blood	N/A	SAMN03389651	PRJNA224116
GCF_001275095.1	Ref_set	-	-	-	-		-	-	-	-	Sm2	New York	The Americas	USA	Human-associated	blood	N/A	SAMN03389653	PRJNA224116
GCF_001286925.1	Ref_set	-	-	-	-		-	-	-	-	Sm3	Mecca	Middle East	Saudi Arabia	unknown	unknown	N/A	SAMEA3751020	PRJNA224116
GCF_001297005.1	Ref_set	-	-	-	-		-	-	-	-	Sm10	Barcelona	Europe	Spain	unknown	unknown	N/A	SAMN04041569	PRJNA224116
GCF_001431665.1	Ref_set	-	-	-	-		-	-	-	-	Sm1	Chandigarh	Asia	India	Human-associated	blood	N/A	SAMN04207868	PRJNA224116
GCF_001431675.1	Ref_set	-	-	-	-		-	-	-	-	Sm7	Chandigarh	Asia	India	Human-associated	blood	N/A	SAMN04207869	PRJNA224116
GCF_001499695.1	Ref_set	-	-	-	-		-	-	-	-	Sm6	-	Europe	France	environmental	soil	N/A	SAMEA3309461	PRJNA224116
GCF_001499715.1	Ref_set	-	-	-	-		-	-	-	-	Sm5	-	Europe	France	environmental	soil	N/A	SAMEA3309460	PRJNA224116
GCF_001499755.1	Ref_set	-	-	-	-		-	-	-	-	Sgn3	-	Europe	France	environmental	soil	N/A	SAMEA3309462	PRJNA224116
GCF_001542395.1	Ref_set	-	-	-	-		-	-	-	-	Sm6	Barcelona	Europe	Spain	unknown	unknown	N/A	SAMN04260440	PRJNA224116
GCF_001591205.1	Ref_set	-	-	-	-		-	-	-	-	Sm6	New York	The Americas	USA	unknown	unknown	N/A	SAMD00046746	PRJNA224116
GCF_001619675.1	Ref_set	-	-	-	-		-	-	-	-	Sm4a	New York	The Americas	USA	Human-associated	blood	N/A	SAMN04386403	PRJNA224116
GCF_001651505.1	Ref_set	-	-	-	-		-	-	-	-	Sm2	Kuala Lumpur	Asia	Malaysia	unknown	unknown	N/A	SAMN03389654	PRJNA224116
GCF_001676295.1	Ref_set	-	-	-	-		-	-	-	-	Sm3	Lyon	Europe	France	environmental	horse manure	N/A	SAMN05188742	PRJNA224116
GCF_001676375.1	Ref_set	-	-	-	-		-	-	-	-	Sm6	Feucherolles	Europe	France	environmental	cattle manure	N/A	SAMN05189120	PRJNA224116
GCF_001676385.1	Ref_set	-	-	-	-		-	-	-	-	ungrouped	Lyon	Europe	France	environmental	horse manure	N/A	SAMN05188928	PRJNA224116
GCF_001676395.1	Ref_set	-	-	-	-		-	-	-	-	Sm3	Feucherolles	Europe	France	environmental	horse manure	N/A	SAMN05190064	PRJNA224116
GCF_001676445.1	Ref_set	-	-	-	-		-	-	-	-	Sm3	Saint Olive	Europe	France	environmental	horse manure	N/A	SAMN05190066	PRJNA224116
GCF_001858265.1	Ref_set	-	-	-	-		-	-	-	-	Sm9	Kuala Lumpur	Asia	Malaysia	unknown	unknown	N/A	SAMN05413110	PRJNA224116
GCF_001866065.1	Ref_set	-	-	-	-		-	-	-	-	Sm10	Beijing	Asia	China	unknown	unknown	N/A	SAMN05915699	PRJNA224116
GCF_002025605.1	Ref_set	-	-	-	-		-	-	-	-	Sgn1	Boston	The Americas	USA	environmental	rhizosphere	N/A	SAMN06130959	PRJNA224116
GCF_002138415.1	Ref_set	-	-	-	-		-	-	-	-	Sm8	Qingdao	Asia	China	unknown	unknown	N/A	SAMN04992827	PRJNA224116
GCF_002189565.1	Ref_set	-	-	-	-		-	-	-	-	Sm6	Perth	Australia	Australia	unknown	unknown	N/A	SAMN06678627	PRJNA224116
GCF_002277735.1	Ref_set	-	-	-	-		-	-	-	-	Sm3	Houston	The Americas	USA	unknown	unknown	N/A	SAMN07253293	PRJNA224116
GCF_002750935.1	Ref_set	-	-	-	-		-	-	-	-	Sgn3	Bonn	Europe	Germany	environmental	milking machine	N/A	SAMN07792458	PRJNA224116
GCF_002798885.1	Ref_set	-	-	-	-		-	-	-	-	Sm11	Brisbane	Australia	Australia	unknown	unknown	N/A	SAMN06645022	PRJNA224116
GCF_002798925.1	Ref_set	-	-	-	-		-	-	-	-	Sm18	Madrid	Europe	Spain	anthropogenic	sewage	N/A	SAMN06645021	PRJNA224116
GCF_002798945.1	Ref_set	-	-	-	-		-	-	-	-	Sm7	Madrid	Europe	Spain	anthropogenic	sewage	N/A	SAMN06645020	PRJNA224116
GCF_002798965.1	Ref_set	-	-	-	-		-	-	-	-	Sgn3	Madrid	Europe	Spain	environmental	rhizosphere	N/A	SAMN06645018	PRJNA224116
GCF_002798995.1	Ref_set	-	-	-	-		-	-	-	-	Sgn3	Madrid	Europe	Spain	environmental	rhizosphere	N/A	SAMN06645002	PRJNA224116
GCF_002799015.1	Ref_set	-	-	-	-		-	-	-	-	Sm6	Madrid	Europe	Spain	anthropogenic	contact lense solution	N/A	SAMN06644988	PRJNA224116
GCF_002799025.1	Ref_set	-	-	-	-		-	-	-	-	Sgn3	Madrid	Europe	Spain	environmental	rhizosphere	N/A	SAMN06644956	PRJNA224116
GCF_002799055.1	Ref_set	-	-	-	-		-	-	-	-	Sm6	Madrid	Europe	Spain	environmental	rhizosphere	N/A	SAMN06644924	PRJNA224116
GCF_002799065.1	Ref_set	-	-	-	-		-	-	-	-	Sm11	Madrid	Europe	Spain	Human-associated	blood	N/A	SAMN06644907	PRJNA224116
GCF_002799095.1	Ref_set	-	-	-	-		-	-	-	-	Sm9	Madrid	Europe	Spain	Human-associated	urine	N/A	SAMN06644905	PRJNA224116
GCF_002799105.1	Ref_set	-	-	-	-		-	-	-	-	Sm6	Madrid	Europe	Spain	Human-associated	wound swap	N/A	SAMN06644906	PRJNA224116
GCF_002799135.1	Ref_set	-	-	-	-		-	-	-	-	Sm6	Madrid	Europe	Spain	Human-associated	sputum	N/A	SAMN06644904	PRJNA224116
GCF_002799145.1	Ref_set	-	-	-	-		-	-	-	-	Sm6	Madrid	Europe	Spain	Human-associated	urine	N/A	SAMN06644903	PRJNA224116
GCF_002799155.1	Ref_set	-	-	-	-		-	-	-	-	Sm4b	Madrid	Europe	Spain	Human-associated	urine	N/A	SAMN06644901	PRJNA224116
GCF_002799165.1	Ref_set	-	-	-	-		-	-	-	-	Sm18	Madrid	Europe	Spain	Human-associated	blood	N/A	SAMN06644900	PRJNA224116
GCF_002799215.1	Ref_set	-	-	-	-		-	-	-	-	Sm3	Madrid	Europe	Spain	unknown	unknown	N/A	SAMN06644898	PRJNA224116
GCF_002799225.1	Ref_set	-	-	-	-		-	-	-	-	Sm10	Madrid	Europe	Spain	Human-associated	sputum	N/A	SAMN06644893	PRJNA224116
GCF_002799235.1	Ref_set	-	-	-	-		-	-	-	-	Sm4a	Madrid	Europe	Spain	Human-associated	urine	N/A	SAMN06644891	PRJNA224116
GCF_002799245.1	Ref_set	-	-	-	-		-	-	-	-	Sm14	Madrid	Europe	Spain	anthropogenic	sewage	N/A	SAMN06644928	PRJNA224116
GCF_002799295.1	Ref_set	-	-	-	-		-	-	-	-	Sm18	Madrid	Europe	Spain	anthropogenic	sewage	N/A	SAMN06644927	PRJNA224116
GCF_002847385.1	Ref_set	-	-	-	-		-	-	-	-	Sm4b	Cuernavaca	Americas	Mexico	unknown	unknown	N/A	SAMN08161503	PRJNA224116
GCF_003015035.1	Ref_set	-	-	-	-		-	-	-	-	Sm18	Mie	Asia	Japan	environmental	fish	N/A	SAMN08093584	PRJNA224116
GCF_003086675.1	Ref_set	-	-	-	-		-	-	-	-	Sgn2	Cuernavaca	Americas	Mexico	environmental	unknown	N/A	SAMN08357826	PRJNA224116
GCF_003086695.1	Ref_set	-	-	-	-		-	-	-	-	Sgn2	Cuernavaca	Americas	Mexico	unknown	unknown	N/A	SAMN08357822	PRJNA224116
GCF_003086775.1	Ref_set	-	-	-	-		-	-	-	-	Sgn1	Cuernavaca	Americas	Mexico	environmental	unknown	N/A	SAMN08357820	PRJNA224116
GCF_003086795.1	Ref_set	-	-	-	-		-	-	-	-	Sgn1	Cuernavaca	Americas	Mexico	unknown	unknown	N/A	SAMN08357818	PRJNA224116
GCF_003086815.1	Ref_set	-	-	-	-		-	-	-	-	Sgn2	Cuernavaca	Americas	Mexico	environmental	unknown	N/A	SAMN08357824	PRJNA224116
GCF_003086835.1	Ref_set	-	-	-	-		-	-	-	-	Sgn1	Cuernavaca	Americas	Mexico	environmental	unknown	N/A	SAMN08357821	PRJNA224116
GCF_003086855.1	Ref_set	-	-	-	-		-	-	-	-	Sgn2	Cuernavaca	Americas	Mexico	environmental	unknown	N/A	SAMN08357823	PRJNA224116
GCF_003086875.1	Ref_set	-	-	-	-		-	-	-	-	Sgn2	Cuernavaca	Americas	Mexico	environmental	unknown	N/A	SAMN08357825	PRJNA224116
GCF_003086895.1	Ref_set	-	-	-	-		-	-	-	-	Sgn1	Cuernavaca	Americas	Mexico	unknown	unknown	N/A	SAMN08357817	PRJNA224116
GCF_003086915.1	Ref_set	-	-	-	-		-	-	-	-	Sgn1	Cuernavaca	Americas	Mexico	environmental	unknown	N/A	SAMN08357819	PRJNA224116
GCF_900186865.1	Ref_set	-	-	-	-		-	-	-	-	Sm6	-	Europe	UK	unknown	unknown	N/A	SAMN10131064	PRJNA224116
SRR4147264	Ref_set	-	-	-	-		-	-	-	-	Sgn4	-	The Americas	USA	unknown	unknown	N/A	SAMN04487782	PRJNA303246
71	Training_set	MIC	2	μg/ml	S		MIC->KB	8->12	μg/ml->mm	R->I	Sm10	Sichuan	Asia	China	Human-associated	sputum	N/A
240	Training_set	MIC	0.5	μg/ml	S		MIC	16	μg/ml	R	Sm6	Sichuan	Asia	China	Human-associated	Celiac drainage solution	N/A
405	Training_set	KB	25	mm	S		KB	6->27	mm	R->S	Sgn4	Sichuan	Asia	China	Human-associated	blood	N/A
624	Training_set	KB	6->19	mm	R->S		KB	6->28	mm	R->S	Sm6	Sichuan	Asia	China	Human-associated	sputum	N/A
752	Training_set	KB	8	mm	R		KB	6->19	mm	R->S	Sm3	Sichuan	Asia	China	Human-associated	sputum	N/A
786	Training_set	MIC	8	μg/ml	R		KB	18	mm	S	Sm2	Sichuan	Asia	China	Human-associated	sputum	N/A
883	Training_set	MIC	8	μg/ml	R		MIC	4	μg/ml	R	Sm2	Sichuan	Asia	China	Human-associated	sputum	N/A
1340	Training_set	MIC	8	μg/ml	R		MIC	4	μg/ml	R	Sm2	Sichuan	Asia	China	Human-associated	sputum	N/A
1529	Training_set	MIC->KB	4->25	μg/ml->mm	I->S		MIC->KB	16->28	μg/ml->mm	R->S	Sm6	Sichuan	Asia	China	Human-associated	sputum	N/A
2673	Training_set	MIC	2	μg/ml	S		MIC	16	μg/ml	R	Sm6	Sichuan	Asia	China	Human-associated	sputum	N/A
2838	Training_set	KB	6	mm	R		KB	6	mm	R	Sm9	Sichuan	Asia	China	Human-associated	sputum	N/A
2911	Training_set	KB	6	mm	R		KB	6	mm	R	Sm5	Sichuan	Asia	China	Human-associated	sputum	N/A
2916	Training_set	MIC	8	μg/ml	R		MIC->KB	8->24	μg/ml->mm	R->S	Sm6	Sichuan	Asia	China	Human-associated	bile	N/A
2938	Training_set	MIC	8	μg/ml	R		MIC	16	μg/ml	R	Sm6	Sichuan	Asia	China	Human-associated	sputum	N/A
3136	Training_set	MIC	0.5	μg/ml	S		MIC	16	μg/ml	R	Sm10	Sichuan	Asia	China	Human-associated	sputum	N/A
3469	Training_set	MIC	8	μg/ml	R		MIC	2	μg/ml	S	Sm6	Sichuan	Asia	China	Human-associated	sputum	N/A
3630	Training_set	MIC	0.5	μg/ml	S		MIC	16	μg/ml	R	Sm6	Sichuan	Asia	China	Human-associated	sputum	N/A
4071	Training_set	KB	24	mm	S		KB	6	mm	R	Sm4a	Sichuan	Asia	China	Human-associated	sputum	N/A
5052	Training_set	MIC	2	μg/ml	S		MIC	16	μg/ml	R	Sm6	Sichuan	Asia	China	Human-associated	fester	N/A
5113	Training_set	KB	6	mm	R		KB	6	mm	R	Sm6	Sichuan	Asia	China	Human-associated	fester	N/A
5431	Training_set	MIC	0.5	μg/ml	S		MIC	16	μg/ml	R	Sm6	Sichuan	Asia	China	Human-associated	sputum	N/A
5902	Training_set	MIC	8	μg/ml	R		MIC	1	μg/ml	S	Sm6	Sichuan	Asia	China	Human-associated	sputum	N/A
6063	Training_set	MIC	1	μg/ml	S		MIC->KB	4->20	μg/ml->mm	R->S	Sm6	Sichuan	Asia	China	Human-associated	BALF	N/A
6344	Training_set	MIC	4	μg/ml	I		MIC	4	μg/ml	R	Sm10	Sichuan	Asia	China	Human-associated	sputum	N/A
6523	Training_set	MIC	2	μg/ml	S		MIC	8	μg/ml	R	Sm3	Sichuan	Asia	China	Human-associated	ascites	N/A
6792	Training_set	MIC	1	μg/ml	S		MIC	16	μg/ml	R	Sm6	Sichuan	Asia	China	Human-associated	sputum	N/A
6900	Training_set	MIC	0.5	μg/ml	S		MIC	16	μg/ml	R	Sm6	Sichuan	Asia	China	Human-associated	sputum	N/A
6905	Training_set	MIC	8	μg/ml	R		MIC	16	μg/ml	R	Sm3	Sichuan	Asia	China	Human-associated	urine	N/A
7186	Training_set	MIC	4	μg/ml	I		MIC	4	μg/ml	R	Sm12	Sichuan	Asia	China	Human-associated	sputum	N/A
7393	Training_set	MIC	8	μg/ml	R		MIC	4	μg/ml	R	Sm12	Sichuan	Asia	China	Human-associated	sputum	N/A
7448	Training_set	MIC	8	μg/ml	R		MIC	16	μg/ml	R	Sm12	Sichuan	Asia	China	Human-associated	sputum	N/A
7757	Training_set	KB	11	mm	R		KB	20	mm	S	Sm10	Sichuan	Asia	China	Human-associated	sputum	N/A
7809	Training_set	MIC	8	μg/ml	R		MIC	4	μg/ml	R	Sm12	Sichuan	Asia	China	Human-associated	sputum	N/A
7837	Training_set	KB	8	mm	R		KB	22	mm	S	Sm9	Sichuan	Asia	China	Human-associated	sputum	N/A
7950	Training_set	MIC	1	μg/ml	S		MIC	8	μg/ml	R	Sm10	Sichuan	Asia	China	Human-associated	BALF	N/A
8552	Training_set	MIC	8	μg/ml	R		MIC	1	μg/ml	S	Sm3	Sichuan	Asia	China	Human-associated	sputum	N/A
8612	Training_set	MIC	8	μg/ml	R		MIC	4	μg/ml	R	Sm10	Sichuan	Asia	China	Human-associated	sputum	N/A
9000	Training_set	MIC	8	μg/ml	R		MIC	8	μg/ml	R	Sm6	Sichuan	Asia	China	Human-associated	sputum	N/A
9108	Training_set	MIC	8	μg/ml	R		MIC	16	μg/ml	R	Sm6	Sichuan	Asia	China	Human-associated	BALF	N/A
9258	Training_set	MIC	8	μg/ml	R		MIC	4	μg/ml	R	Sm6	Sichuan	Asia	China	Human-associated	sputum	N/A
9661	Training_set	MIC	8	μg/ml	R		MIC	16	μg/ml	R	Sm6	Sichuan	Asia	China	Human-associated	sputum	N/A
9721	Training_set	MIC	2	μg/ml	S		MIC	4	μg/ml	R	Sm13	Sichuan	Asia	China	Human-associated	sputum	N/A
9722	Training_set	MIC	8	μg/ml	R		MIC	4	μg/ml	R	Sm2	Sichuan	Asia	China	Human-associated	sputum	N/A
9791	Training_set	MIC	4	μg/ml	I		MIC	16	μg/ml	R	Sm6	Sichuan	Asia	China	Human-associated	sputum	N/A
10121	Training_set	MIC	4	μg/ml	I		MIC	4	μg/ml	R	Sm6	Sichuan	Asia	China	Human-associated	sputum	N/A
10571	Training_set	MIC	8	μg/ml	R		MIC	16	μg/ml	R	Sm2	Sichuan	Asia	China	Human-associated	sputum	N/A
10702	Training_set	MIC	8	μg/ml	R		MIC	4	μg/ml	R	Sm5	Sichuan	Asia	China	Human-associated	sputum	N/A
10703	Training_set	KB	9	mm	R		KB	20->10	mm	S->R	Sm3	Sichuan	Asia	China	Human-associated	sputum	N/A
11003	Training_set	MIC	2	μg/ml	S		MIC->KB	16->19	μg/ml->mm	R->S	Sm18	Sichuan	Asia	China	Human-associated	BALF	N/A
11594	Training_set	KB	23	mm	S		KB	6	mm	R	Sm6	Sichuan	Asia	China	Human-associated	sputum	N/A
11676	Training_set	MIC	1	μg/ml	S		MIC	8	μg/ml	R	Sm6	Sichuan	Asia	China	Human-associated	sputum	N/A
11686	Training_set	MIC	1	μg/ml	S		MIC	16	μg/ml	R	Sm6	Sichuan	Asia	China	Human-associated	sputum	N/A
11753	Training_set	MIC	8	μg/ml	R		MIC	1	μg/ml	S	Sm10	Sichuan	Asia	China	Human-associated	sputum	N/A
11772	Training_set	MIC	8	μg/ml	R		MIC	1	μg/ml	S	Sm6	Sichuan	Asia	China	Human-associated	sputum	N/A
12146	Training_set	MIC	8	μg/ml	R		MIC	1	μg/ml	S	Sm6	Sichuan	Asia	China	Human-associated	sputum	N/A
12503	Training_set	MIC	8	μg/ml	R		MIC	4	μg/ml	R	Sm6	Sichuan	Asia	China	Human-associated	BALF	N/A
12687	Training_set	MIC	2	μg/ml	S		MIC	16	μg/ml	R	Sm6	Sichuan	Asia	China	Human-associated	sputum	N/A
12942	Training_set	MIC	8	μg/ml	R		MIC	1	μg/ml	S	Sm6	Sichuan	Asia	China	Human-associated	sputum	N/A
13686	Training_set	MIC	2	μg/ml	S		MIC->KB	4->14	μg/ml->mm	R->I	Sm6	Sichuan	Asia	China	Human-associated	sputum	N/A
13780	Training_set	MIC	8	μg/ml	R		MIC	1	μg/ml	S	Sm10	Sichuan	Asia	China	Human-associated	sputum	N/A
15498	Training_set	KB	10	mm	R		KB	19	mm	S	Sm6	Sichuan	Asia	China	Human-associated	sputum	N/A
15640	Training_set	KB	22	mm	S		KB	6	mm	R	Sm6	Sichuan	Asia	China	Human-associated	BALF	N/A
15762	Training_set	KB	21	mm	S		MIC->KB	16->22	μg/ml->mm	R->S	Sm2	Sichuan	Asia	China	Human-associated	sputum	N/A
16116	Training_set	KB	6	mm	R		KB	6	mm	R	Sm9	Sichuan	Asia	China	Human-associated	unknown	N/A
16137	Training_set	MIC->KB	8->17	μg/ml->mm	R->S		MIC	1	μg/ml	S	Sm3	Sichuan	Asia	China	Human-associated	sputum	N/A
16415	Training_set	KB	11	mm	R		KB	19	mm	S	Sm10	Sichuan	Asia	China	Human-associated	BALF	N/A
16474	Training_set	KB	20	mm	S		KB	6	mm	R	Sm9	Sichuan	Asia	China	Human-associated	BALF	N/A
16476	Training_set	KB	10	mm	R		KB	20	mm	S	Sm10	Sichuan	Asia	China	Human-associated	sputum	N/A
16508	Training_set	KB	21	mm	S		MIC->KB	4->21	μg/ml->mm	R->S	Sm4a	Sichuan	Asia	China	Human-associated	BALF	N/A
16583	Training_set	MIC->KB	8->15	μg/ml->mm	R->I		MIC->KB	16->27	μg/ml->mm	R->S	Sm10	Sichuan	Asia	China	Human-associated	sputum	N/A
16815	Training_set	KB	20->16	mm	S->I		KB	10	mm	R	Sm10	Sichuan	Asia	China	Human-associated	sputum	N/A
16854	Training_set	KB	13	mm	R		KB	28	mm	S	Sm6	Sichuan	Asia	China	Human-associated	sputum	N/A
16976	Training_set	KB	6	mm	R		KB	18	mm	S	Sm6	Sichuan	Asia	China	Human-associated	sputum	N/A
17015	Training_set	MIC	8	μg/ml	R		MIC->KB	8->15	μg/ml->mm	R->I	Sm6	Sichuan	Asia	China	Human-associated	Celiac drainage solution	N/A
17655	Training_set	MIC	8	μg/ml	R		MIC	1	μg/ml	S	Sm6	Sichuan	Asia	China	Human-associated	sputum	N/A
17883	Training_set	KB	26	mm	S		KB	6	mm	R	Sm6	Sichuan	Asia	China	Human-associated	sputum	N/A
18612	Training_set	KB	7->20	mm	R->S		KB	27	mm	S	Sm2	Sichuan	Asia	China	Human-associated	BALF	N/A
18765	Training_set	KB	9->22	mm	R->S		KB	24	mm	S	Sm6	Sichuan	Asia	China	Human-associated	sputum	N/A
19391	Training_set	KB	23	mm	S		KB	15	mm	I	Sm3	Sichuan	Asia	China	Human-associated	sputum	N/A
19529	Training_set	MIC	1	μg/ml	S		MIC	4	μg/ml	R	Sm6	Sichuan	Asia	China	Human-associated	BALF	N/A
19643	Training_set	KB	30	mm	S		KB	23	mm	S	Sm5	Sichuan	Asia	China	Human-associated	sputum	N/A
19654	Training_set	KB	8	mm	R		KB	16	mm	S	Sm6	Sichuan	Asia	China	Human-associated	unknown	N/A
19713	Training_set	MIC	0.5	μg/ml	S		MIC	1	μg/ml	S	Sgn4	Sichuan	Asia	China	Human-associated	Wound secretions	N/A
19728	Training_set	KB	24	mm	S		KB	30	mm	S	Sm2	Sichuan	Asia	China	Human-associated	sputum	N/A
19752	Training_set	MIC	0.5	μg/ml	S		MIC	1	μg/ml	S	Sm3	Sichuan	Asia	China	Human-associated	oral secretion	N/A
19775	Training_set	MIC	0.5	μg/ml	S		MIC	4	μg/ml	R	Sm6	Sichuan	Asia	China	Human-associated	sputum	N/A
19800	Training_set	MIC	0.5	μg/ml	S		MIC	8	μg/ml	R	Sm6	Sichuan	Asia	China	Human-associated	BALF	N/A
19844	Training_set	KB	30	mm	S		KB	35	mm	S	Sm2	Sichuan	Asia	China	Human-associated	BALF	N/A
19849	Training_set	KB	27	mm	S		KB	34	mm	S	Sm17	Sichuan	Asia	China	Human-associated	urine	N/A
19850	Training_set	MIC	1	μg/ml	S		MIC	4	μg/ml	R	Sm6	Sichuan	Asia	China	Human-associated	sputum	N/A
19973	Training_set	KB	20	mm	S		KB	6	mm	R	Sm6	Sichuan	Asia	China	Human-associated	BALF	N/A
20305	Training_set	MIC	8	μg/ml	R		MIC	1	μg/ml	S	Sm6	Sichuan	Asia	China	Human-associated	BALF	N/A
20504	Training_set	KB	6	mm	R		KB	25	mm	S	Sm2	Sichuan	Asia	China	Human-associated	sputum	N/A
20589	Training_set	KB	26	mm	S		KB	23	mm	S	Sm6	Sichuan	Asia	China	Human-associated	urine	N/A
20618	Training_set	KB	24	mm	S		KB	25	mm	S	Sm8	Sichuan	Asia	China	Human-associated	sputum	N/A
20649	Training_set	KB	20	mm	S		KB	23	mm	S	Sm2	Sichuan	Asia	China	Human-associated	blood	N/A
20688	Training_set	MIC	0.5	μg/ml	S		MIC	1	μg/ml	S	Sm12	Sichuan	Asia	China	Human-associated	urine	N/A
20700	Training_set	KB	30	mm	S		KB	30	mm	S	Sm6	Sichuan	Asia	China	Human-associated	sputum	N/A
20702	Training_set	MIC	0.5	μg/ml	S		MIC	1	μg/ml	S	Sm9	Sichuan	Asia	China	Human-associated	BALF	N/A
20708	Training_set	KB	6	mm	R		KB	22	mm	S	Sm10	Sichuan	Asia	China	Human-associated	sputum	N/A
20755	Training_set	KB	32	mm	S		KB	33	mm	S	Sm4b	Sichuan	Asia	China	Human-associated	Celiac drainage solution	N/A
20815	Training_set	KB	7	mm	R		KB	27	mm	S	Sm6	Sichuan	Asia	China	Human-associated	sputum	N/A
20830	Training_set	KB	27	mm	S		KB	25	mm	S	Sm3	Sichuan	Asia	China	Human-associated	sputum	N/A
20842	Training_set	MIC	4	μg/ml	I		MIC	16	μg/ml	R	Sm13	Sichuan	Asia	China	Human-associated	BALF	N/A
20851	Training_set	MIC	1	μg/ml	S		MIC	1	μg/ml	S	Sm4a	Sichuan	Asia	China	Human-associated	BALF	N/A
20853	Training_set	MIC	8	μg/ml	R		MIC	16	μg/ml	R	Sm6	Sichuan	Asia	China	Human-associated	bile	N/A
20860	Training_set	MIC	1	μg/ml	S		MIC	1	μg/ml	S	Sm6	Sichuan	Asia	China	Human-associated	BALF	N/A
20870	Training_set	MIC	4	μg/ml	I		MIC	4	μg/ml	R	Sm13	Sichuan	Asia	China	Human-associated	BALF	N/A
20915	Training_set	KB	26	mm	S		KB	24	mm	S	Sm6	Sichuan	Asia	China	Human-associated	sputum	N/A
20950	Training_set	MIC	1	μg/ml	S		MIC	1	μg/ml	S	Sm6	Sichuan	Asia	China	Human-associated	BALF	N/A
20968	Training_set	KB	25	mm	S		KB	29	mm	S	Sm10	Sichuan	Asia	China	Human-associated	sputum	N/A
20970	Training_set	MIC	0.5	μg/ml	S		MIC	1	μg/ml	S	Sm6	Sichuan	Asia	China	Human-associated	urine	N/A
20971	Training_set	KB	28	mm	S		KB	30	mm	S	Sm13	Sichuan	Asia	China	Human-associated	sputum	N/A
20981	Training_set	KB	25	mm	S		KB	24	mm	S	Sm6	Sichuan	Asia	China	Human-associated	sputum	N/A
CDS1	Training_set	KB	6	mm	R		KB	21	mm	S	Sm6	Sichuan	Asia	China	Human-associated	unknown	N/A
CDS2	Training_set	KB	11	mm	R		KB	27	mm	S	Sm6	Sichuan	Asia	China	Human-associated	unknown	N/A
CDS5	Training_set	KB	27	mm	S		KB	27	mm	S	Sm4a	Sichuan	Asia	China	Human-associated	unknown	N/A
CYE10	Training_set	KB	6	mm	R		KB	22	mm	S	Sm6	Chongqing	Asia	China	Human-associated	unknown	N/A
CYE13	Training_set	KB	28	mm	S		KB	27	mm	S	Sm10	Chongqing	Asia	China	Human-associated	unknown	N/A
CYE14	Training_set	KB	15	mm	I		KB	22	mm	S	Sm6	Chongqing	Asia	China	Human-associated	unknown	N/A
CYE2	Training_set	KB	12	mm	R		KB	28	mm	S	Sm5	Chongqing	Asia	China	Human-associated	unknown	N/A
CYE4	Training_set	KB	30	mm	S		KB	26	mm	S	Sm10	Chongqing	Asia	China	Human-associated	unknown	N/A
CYE5	Training_set	KB	24	mm	S		KB	14	mm	I	Sm3	Chongqing	Asia	China	Human-associated	unknown	N/A
CYE6	Training_set	KB	6	mm	R		KB	22	mm	S	Sm5	Chongqing	Asia	China	Human-associated	unknown	N/A
CYE8	Training_set	KB	6	mm	R		KB	21	mm	S	Sm8	Chongqing	Asia	China	Human-associated	unknown	N/A
LZF2	Training_set	KB	6	mm	R		KB	25	mm	S	Sm6	Sichuan	Asia	China	Human-associated	unknown	N/A
LZF4	Training_set	KB	6	mm	R		KB	21	mm	S	Sm10	Sichuan	Asia	China	Human-associated	unknown	N/A
LZF7	Training_set	KB	12	mm	R		KB	22	mm	S	Sm6	Sichuan	Asia	China	Human-associated	unknown	N/A
NX1	Training_set	KB	20	mm	S		KB	24	mm	S	Sm4a	Ningxia	Asia	China	Human-associated	unknown	N/A
NX10	Training_set	KB	6	mm	R		KB	6	mm	R	Sm6	Ningxia	Asia	China	Human-associated	unknown	N/A
NX11	Training_set	KB	14	mm	I		KB	23	mm	S	Sm6	Ningxia	Asia	China	Human-associated	unknown	N/A
NX12	Training_set	KB	16	mm	I		KB	6	mm	R	Sgn4	Ningxia	Asia	China	Human-associated	unknown	N/A
NX14	Training_set	KB	6	mm	R		KB	24	mm	S	Sm6	Ningxia	Asia	China	Human-associated	unknown	N/A
NX2	Training_set	KB	6	mm	R		KB	13	mm	I	Sm7	Ningxia	Asia	China	Human-associated	unknown	N/A
NX3	Training_set	KB	6	mm	R		KB	22	mm	S	Sm6	Ningxia	Asia	China	Human-associated	unknown	N/A
NX4	Training_set	KB	6	mm	R		KB	25	mm	S	Sm2	Ningxia	Asia	China	Human-associated	unknown	N/A
NX5	Training_set	KB	6	mm	R		KB	6	mm	R	Sm6	Ningxia	Asia	China	Human-associated	unknown	N/A
NX6	Training_set	KB	9	mm	R		KB	18	mm	S	Sm5	Ningxia	Asia	China	Human-associated	unknown	N/A
NX7	Training_set	KB	30	mm	S		KB	6	mm	R	Sm4b	Ningxia	Asia	China	Human-associated	unknown	N/A
NX9	Training_set	KB	23	mm	S		KB	6	mm	R	Sm4b	Ningxia	Asia	China	Human-associated	unknown	N/A
PZH1	Training_set	KB	11	mm	R		KB	22	mm	S	Sm3	Sichuan	Asia	China	Human-associated	unknown	N/A
PZH2	Training_set	KB	9	mm	R		KB	6->22	mm	R->S	Sm10	Sichuan	Asia	China	Human-associated	unknown	N/A
PZH3	Training_set	KB	6	mm	R		KB	21	mm	S	Sm6	Sichuan	Asia	China	Human-associated	unknown	N/A
PZH4	Training_set	KB	10	mm	R		KB	19	mm	S	Sm6	Sichuan	Asia	China	Human-associated	unknown	N/A
PZH5	Training_set	KB	14	mm	I		KB	19	mm	S	Sm6	Sichuan	Asia	China	Human-associated	unknown	N/A
PZH6	Training_set	KB	6	mm	R		KB	19	mm	S	Sm6	Sichuan	Asia	China	Human-associated	unknown	N/A
PZH8	Training_set	KB	22	mm	S		KB	6	mm	R	Sm10	Sichuan	Asia	China	Human-associated	unknown	N/A
PZH9	Training_set	KB	6	mm	R		KB	15	mm	I	Sm3	Sichuan	Asia	China	Human-associated	unknown	N/A
S1	Training_set	MIC	>8	μg/ml	R		-	-		-	Sgn4	Shanghai	Asia	China	Human-associated	unknown	N/A
S10	Training_set	MIC	>8	μg/ml	R		-	-		-	Sm6	Shanghai	Asia	China	Human-associated	unknown	N/A
S13	Training_set	MIC	>8	μg/ml	R		-	-		-	Sm6	Shanghai	Asia	China	Human-associated	unknown	N/A
S14	Training_set	MIC	>8	μg/ml	R		-	-		-	Sm6	Shanghai	Asia	China	Human-associated	unknown	N/A
S15	Training_set	MIC	8	μg/ml	R		-	-		-	Sm3	Shanghai	Asia	China	Human-associated	unknown	N/A
S16	Training_set	MIC	8	μg/ml	R		-	-		-	Sm6	Shanghai	Asia	China	Human-associated	unknown	N/A
S17	Training_set	MIC	>8	μg/ml	R		-	-		-	Sm15	Shanghai	Asia	China	Human-associated	unknown	N/A
S18	Training_set	MIC	>8	μg/ml	R		-	-		-	Sm3	Shanghai	Asia	China	Human-associated	unknown	N/A
S19	Training_set	MIC	>8	μg/ml	R		-	-		-	Sm6	Shanghai	Asia	China	Human-associated	unknown	N/A
S2	Training_set	MIC	8	μg/ml	R		-	-		-	Sm10	Shanghai	Asia	China	Human-associated	unknown	N/A
S20	Training_set	MIC	>8	μg/ml	R		-	-		-	Sm6	Shanghai	Asia	China	Human-associated	unknown	N/A
S21	Training_set	MIC	8	μg/ml	R		-	-		-	Sm6	Shanghai	Asia	China	Human-associated	unknown	N/A
S22	Training_set	MIC	>8	μg/ml	R		-	-		-	Sm6	Shanghai	Asia	China	Human-associated	unknown	N/A
S23	Training_set	MIC	>8	μg/ml	R		-	-		-	Sm5	Shanghai	Asia	China	Human-associated	unknown	N/A
S24	Training_set	MIC	8	μg/ml	R		-	-		-	Sm4a	Shanghai	Asia	China	Human-associated	unknown	N/A
S25	Training_set	MIC	>8	μg/ml	R		-	-		-	Sm6	Shanghai	Asia	China	Human-associated	unknown	N/A
S28	Training_set	MIC	8	μg/ml	R		-	-		-	Sm5	Shanghai	Asia	China	Human-associated	unknown	N/A
S29	Training_set	MIC	>8	μg/ml	R		-	-		-	Sm6	Shanghai	Asia	China	Human-associated	unknown	N/A
S30	Training_set	MIC	>8	μg/ml	R		-	-		-	Sm3	Shanghai	Asia	China	Human-associated	unknown	N/A
S31	Training_set	MIC	>8	μg/ml	R		-	-		-	Sm10	Shanghai	Asia	China	Human-associated	unknown	N/A
S32	Training_set	MIC	8	μg/ml	R		-	-		-	Sm6	Shanghai	Asia	China	Human-associated	unknown	N/A
S33	Training_set	MIC	>8	μg/ml	R		-	-		-	Sm5	Shanghai	Asia	China	Human-associated	unknown	N/A
S34	Training_set	MIC	>8	μg/ml	R		-	-		-	Sm10	Shanghai	Asia	China	Human-associated	unknown	N/A
S35	Training_set	MIC	8	μg/ml	R		-	-		-	Sm3	Shanghai	Asia	China	Human-associated	unknown	N/A
S37	Training_set	MIC	8	μg/ml	R		-	-		-	Sm3	Shanghai	Asia	China	Human-associated	unknown	N/A
S38	Training_set	MIC	>8	μg/ml	R		-	-		-	Sm6	Shanghai	Asia	China	Human-associated	unknown	N/A
S4	Training_set	MIC	>8	μg/ml	R		-	-		-	Sm10	Shanghai	Asia	China	Human-associated	unknown	N/A
S5	Training_set	MIC	>8	μg/ml	R		-	-		-	Sm2	Shanghai	Asia	China	Human-associated	unknown	N/A
S6	Training_set	MIC	>8	μg/ml	R		-	-		-	Sm6	Shanghai	Asia	China	Human-associated	unknown	N/A
S8	Training_set	MIC	>8	μg/ml	R		-	-		-	Sm10	Shanghai	Asia	China	Human-associated	unknown	N/A
S9	Training_set	MIC	>8	μg/ml	R		-	-		-	Sm6	Shanghai	Asia	China	Human-associated	unknown	N/A
1424	Training_set	MIC	8	μg/ml	R		MIC	16	μg/ml	R	Sm6	Sichuan	Asia	China	Human-associated	sputum	N/A
2631	Training_set	MIC	8	μg/ml	R		MIC	4	μg/ml	R	Sm6	Sichuan	Asia	China	Human-associated	bile	N/A
3844	Training_set	MIC	8	μg/ml	R		MIC->KB	16->24	μg/ml->mm	R->S	Sm6	Sichuan	Asia	China	Human-associated	sputum	N/A
3959	Training_set	KB	6	mm	R		KB	27	mm	S	Sm6	Sichuan	Asia	China	Human-associated	sputum	N/A
5029	Training_set	MIC	2	μg/ml	S		MIC	16	μg/ml	R	Sm6	Sichuan	Asia	China	Human-associated	fester	N/A
5123	Training_set	KB	6	mm	R		KB	6	mm	R	Sm6	Sichuan	Asia	China	Human-associated	fester	N/A
7735	Training_set	MIC	8	μg/ml	R		MIC	16	μg/ml	R	Sm12	Sichuan	Asia	China	Human-associated	sputum	N/A
8499	Training_set	MIC	8	μg/ml	R		MIC	4	μg/ml	R	Sm6	Sichuan	Asia	China	Human-associated	sputum	N/A
8530	Training_set	MIC	8	μg/ml	R		MIC	1	μg/ml	S	Sm3	Sichuan	Asia	China	Human-associated	sputum	N/A
10428	Training_set	KB	6	mm	R		KB	6	mm	R	Sm9	Sichuan	Asia	China	Human-associated	sputum	N/A
12991	Training_set	MIC	8	μg/ml	R		MIC	16	μg/ml	R	Sm5	Sichuan	Asia	China	Human-associated	sputum	N/A
13679	Training_set	MIC	8	μg/ml	R		MIC	8	μg/ml	R	Sm10	Sichuan	Asia	China	Human-associated	sputum	N/A
16493	Training_set	KB	13	mm	R		KB	6->24	mm	R->S	Sm6	Sichuan	Asia	China	Human-associated	BALF	N/A
16767	Training_set	KB	6	mm	R		KB	21	mm	S	Sm6	Sichuan	Asia	China	Human-associated	sputum	N/A
17794	Training_set	MIC	8	μg/ml	R		-			-	Sm3	Sichuan	Asia	China	Human-associated	BALF	N/A
19005	Training_set	KB	6->17	mm	R->S		KB	6	mm	R	Sm6	Sichuan	Asia	China	Human-associated	sputum	N/A
19107	Training_set	MIC	4	μg/ml	I		MIC->KB	16->15	μg/ml->mm	R->I	Sm17	Sichuan	Asia	China	Human-associated	urine	N/A
19938	Training_set	MIC	0.5	μg/ml	S		MIC	1	μg/ml	S	Sm6	Sichuan	Asia	China	Human-associated	sputum	N/A
19940	Training_set	MIC	0.5	μg/ml	S		MIC	1	μg/ml	S	Sm2	Sichuan	Asia	China	Human-associated	Celiac drainage solution	N/A
19985	Training_set	KB	24	mm	S		KB	25	mm	S	Sm6	Sichuan	Asia	China	Human-associated	BALF	N/A
20021	Training_set	MIC	8	μg/ml	R		MIC	1	μg/ml	S	Sm6	Sichuan	Asia	China	Human-associated	BALF	N/A
20168	Training_set	KB	7	mm	R		KB	22	mm	S	Sm10	Sichuan	Asia	China	Human-associated	sputum	N/A
20282	Training_set	KB	6->19	mm	R->S		KB	23	mm	S	Sm2	Sichuan	Asia	China	Human-associated	sputum	N/A
20529	Training_set	MIC	1	μg/ml	S		MIC	16	μg/ml	R	Sm6	Sichuan	Asia	China	Human-associated	urine	N/A
20710	Training_set	KB	24	mm	S		KB	26	mm	S	Sm6	Sichuan	Asia	China	Human-associated	sputum	N/A
20711	Training_set	KB	24	mm	S		KB	20	mm	S	Sm10	Sichuan	Asia	China	Human-associated	sputum	N/A
20863	Training_set	MIC	8	μg/ml	R		MIC	16	μg/ml	R	Sm6	Sichuan	Asia	China	Human-associated	sputum	N/A
CDS3	Training_set	KB	27	mm	S		KB	6	mm	R	Sm10	Sichuan	Asia	China	Human-associated	unknown	N/A
CDS4	Training_set	KB	28	mm	S		KB	21	mm	S	Sm10	Sichuan	Asia	China	Human-associated	unknown	N/A
CYE11	Training_set	KB	12	mm	R		KB	30	mm	S	Sm17	Chongqing	Asia	China	Human-associated	unknown	N/A
CYE12	Training_set	KB	16	mm	I		KB	25	mm	S	Sm10	Chongqing	Asia	China	Human-associated	unknown	N/A
CYE7	Training_set	KB	11	mm	R		KB	13	mm	I	Sm6	Chongqing	Asia	China	Human-associated	unknown	N/A
CYE9	Training_set	KB	31	mm	S		KB	26	mm	S	Sm6	Chongqing	Asia	China	Human-associated	unknown	N/A
LZF1	Training_set	KB	10	mm	R		KB	31	mm	S	Sm6	Sichuan	Asia	China	Human-associated	unknown	N/A
LZF3	Training_set	KB	6	mm	R		KB	23	mm	S	Sm12	Sichuan	Asia	China	Human-associated	unknown	N/A
LZF5	Training_set	KB	15	mm	I		KB	6	mm	R	Sgn4	Sichuan	Asia	China	Human-associated	unknown	N/A
LZF6	Training_set	KB	11	mm	R		KB	28	mm	S	Sm10	Sichuan	Asia	China	Human-associated	unknown	N/A
NX13	Training_set	KB	6	mm	R		KB	20	mm	S	Sm7	Ningxia	Asia	China	Human-associated	unknown	N/A
NX15	Training_set	KB	6	mm	R		KB	25	mm	S	Sm8	Ningxia	Asia	China	Human-associated	unknown	N/A
NX8	Training_set	KB	10	mm	R		KB	14	mm	I	Sm10	Ningxia	Asia	China	Human-associated	unknown	N/A
S11	Training_set	MIC	>8	μg/ml	R		-	-		-	Sm6	Shanghai	Asia	China	Human-associated	unknown	N/A
S12	Training_set	MIC	>8	μg/ml	R		-	-		-	Sm3	Shanghai	Asia	China	Human-associated	unknown	N/A
S27	Training_set	MIC	>8	μg/ml	R		-	-		-	Sm12	Shanghai	Asia	China	Human-associated	unknown	N/A
S3	Training_set	MIC	>8	μg/ml	R		-	-		-	Sm6	Shanghai	Asia	China	Human-associated	unknown	N/A
S39	Training_set	MIC	8	μg/ml	R		-	-		-	Sm2	Shanghai	Asia	China	Human-associated	unknown	N/A
W357-2-10	Validation_set	-	-		-		MIC	0.125/2.375	μg/ml	S	Sm2	Washington	North America	America	Human-associated	unknown	N/A	SAMN18172175	PRJNA707063
W357-Parent	Validation_set	-	-		-		MIC	0.5/9.5	μg/ml	S	Sm2	Washington	North America	America	Human-associated	unknown	N/A	SAMN18172177	PRJNA707063
W358-1-25	Validation_set	-	-		-		MIC	≤1/19	μg/ml	S	Sm6	Washington	North America	America	Human-associated	unknown	N/A	SAMN18172178	PRJNA707063
W358-2-15	Validation_set	-	-		-		MIC	0.25/4.75	μg/ml	S	Sm6	Washington	North America	America	Human-associated	unknown	N/A	SAMN18172179	PRJNA707063
W358-2-2	Validation_set	-	-		-		MIC	0.125/2.375	μg/ml	S	Sm6	Washington	North America	America	Human-associated	unknown	N/A	SAMN18172180	PRJNA707063
W358-Parent	Validation_set	-	-		-		MIC	0.125/2.375	μg/ml	S	Sm6	Washington	North America	America	Human-associated	unknown	N/A	SAMN18172181	PRJNA707063
W364-8	Validation_set	-	-		-		MIC	0.25/4.75	μg/ml	S	Sm2	Washington	North America	America	Human-associated	unknown	N/A	SAMN18172186	PRJNA707063
W364-Parent	Validation_set	-	-		-		MIC	≤1/19	μg/ml	S	Sm2	Washington	North America	America	Human-associated	unknown	N/A	SAMN18172187	PRJNA707063
Note: The cells with a red background indicate the antimicrobial susceptibility results of samples that have undergone secondary susceptibility testing.

## Sheet: 性能
		#Drug			Resistant isolates	Susceptible isolates	Marker_num	False positive	True positive	True negative	False negative	AUC	Sensitivity (95% CI)	Sensitity			Specificity (95% CI)	Specificity			PPV(95% CI)	PPV			NPV(95% CI)	NPV			VME	ME	Accuracy
raw	All	LEV	281	LEV(All,n=281)	145(51.6%)	136(51.6%)	26	7	138	111	25	0.894588	84.66%(78-89.65)	0.846626	0.779961	0.896463	94.07%(87.72-97.38)	0.940678	0.877228	0.973758	95.17%(89.93-97.87)	0.951724	0.899293	0.978682	81.62%(73.87-87.54)	0.816176	0.738658	0.875366	0.153374	0.059322	0.886121
re_test	All	LEV	280	Re_test:LEV(All,n=280)	143(51.07%)	137(51.07%)		6	137	122	15	0.924445	90.13%(83.97-94.18)	0.901316	0.839702	0.941819	95.31%(89.57-98.07)	0.953125	0.89565	0.98065	95.8%(90.69-98.28)	0.958042	0.906927	0.98283	89.05%(82.17-93.49)	0.890511	0.8217	0.934857	0.0986842	0.046875	0.925
re_test	Train set	LEV	220	Re_test:LEV(Train set,n=220)	113(51.36%)	107(51.36%)		6	107	95	12	0.9166	90%(82.7-94.45)	0.9	0.826998	0.944498	94%(87.01-97.56)	0.94	0.870072	0.975621	95%(88.33-97.82)	0.95	0.883276	0.978232	89%(80.86-93.82)	0.89	0.808643	0.938161	0.1	0.06	0.92
re_test	Vaildation set	LEV	60	Re_test:LEV(Vaildation set,n=60)	30(50%)	30(50%)		0	30	27	3	0.9545	91%(74.53-97.62)	0.91	0.745285	0.976223	100%(84.5-100)	1	0.844958	1	100%(85.87-100)	1	0.85868	1	90%(72.32-97.38)	0.9	0.723237	0.973812	0.09	0	0.95
re_test	Test set	LEV	86	Re_test:LEV(Test set,n=86)	4(4.65%)	82(4.65%)		0	4	80	2	0.8333	66.67%(24.11-94)	0.6667	0.241079	0.94001	100%(94.29-100)	1	0.942908	1	100%(39.58-100)	1	0.395774	1	97.56%(90.65-99.58)	0.9756	0.906499	0.995764	0.3333	0	0.9767
raw	All	SXT	263	SXT(All,n=263)	81(30.8%)	182(30.8%)	16	0	81	151	31	0.861607	72.32%(62.93-80.15)	0.723214	0.6293	0.801543	100%(96.91-100)	1	0.969079	1	100%(94.36-100)	1	0.94358	1	82.97%(76.54-87.97)	0.82967	0.765356	0.879682	0.276786	0	0.882129
re_test	All	SXT	258	Re_test:SXT(All,n=258)	81(31.4%)	177(31.4%)		0	81	169	8	0.955056	91.01%(82.57-95.76)	0.910112	0.825674	0.957595	100%(97.23-100)	1	0.972298	1	100%(94.36-100)	1	0.94358	1	95.48%(90.98-97.88)	0.954802	0.909768	0.978833	0.0898876	0	0.968992
re_test	Train set	SXT	203	Re_test:SXT(Train set,n=203)	63(31.03%)	140(31.03%)		0	63	132	8	0.9437	89%(78.47-94.66)	0.89	0.784669	0.946643	100%(96.48-100)	1	0.964755	1	100%(92.84-100)	1	0.928397	1	94%(88.68-97.32)	0.94	0.886803	0.973187	0.11	0	0.96
re_test	Vaildation set	SXT	55	Re_test:SXT(Vaildation set,n=55)	18(32.73%)	37(32.73%)		0	18	37	0	1	100%(78.12-100)	1	0.781244	1	100%(88.29-100)	1	0.88287	1	100%(78.12-100)	1	0.781244	1	100%(88.29-100)	1	0.88287	1	0	0	1
re_test	Test set	SXT	104	Re_test:SXT(Test set,n=104)	6(5.77%)	98(5.77%)		1	5	95	3	0.8092	62.5%(25.89-89.76)	0.625	0.258948	0.897592	98.96%(93.51-99.95)	0.9896	0.935094	0.999456	83.33%(36.48-99.12)	0.8333	0.364823	0.991238	96.94%(90.67-99.21)	0.9694	0.906701	0.992061	0.375	0.0104	0.9615

## Sheet: LEV
Genes	PPV	GenBank ID	gene_id	identity	product
S10_351:254(G->A)	2/(2+0):1.000	CP040440.1	parC	0.99	DNA topoisomerase IV subunit A
S10_351:260(G->T)	22/(22+0):1.000
S16_1547:248(A->T)	16/(16+0):1.000	CP040440.1	gyrA	0.99	DNA gyrase subunit A
S10_3538:12(G->T)	3/(3+0):1.000	CP033586.1	smeT	1	efflux transporter SmeDEF transcriptional repressor SmeT
S10_3538:497(T->A)	9/(9+1):0.900
S10_3538:High	33/(33+5):0.868
11829_747	9/(9+0):1.000	CP040440.1	FEO84_09045	0.97	hypothetical protein
S11_472:91(A->G)	7/(7+0):1.000	CP088241.1	LQ329_03310	1	TonB-dependent siderophore receptor
S25_316	7/(7+0):1.000	CP118547.1	RecT	0.91	recombinase RecT
S10_847:1300(G->A)	11/(11+0):1.000	CP133415.1	RDM64_08565	0.99	FAD-binding oxidoreductase
S13_2131:8(G->C)	5/(5+0):1.000	CP033586.1	LBG_14115	1	gamma-glutamyl-gamma-aminobutyrate hydrolase family protein
S16_3170:2477(T->G)	3/(3+0):1.000	CP040440.1	YprA	1	DEAD/DEAH box helicase
S13_929:466(C->T)	4/(4+0):1.000	CP104292.1	Fiu	1	TonB-dependent receptor
CYE14_4143:567(G->C)	3/(3+0):1.000	LS483406.1	dmlR_13	1	LysR family transcriptional regulator
S10_1547:142(G->A)	3/(3+0):1.000	CP104290.1	K7574_18230	1	methyl-accepting chemotaxis protein
S10_251:82(G->A)	6/(6+0):1.000	CP060024.1	EmrE	1	EamA family transporter
S13_3112:229(G->A)	3/(3+0):1.000	CP133046.1	RBI20_01405	1	TorF family putative porin
S9_381	5/(5+0):1.000	-	S9_381	-	-
S10_4122:77(G->C)	6/(6+0):1.000	LS483406.1	phnB	0.99	DNA binding 3-demethylubiquinone-9 3-methyltransferase domain-containing protein
S13_319:1865(G->A)	7/(7+0):1.000	CP060021.1	AEPCKKLL_00065	1	MFS transporter
CYE14_4139:487(G->A)	6/(6+0):1.000	LS483406.1	bdhA_1	1	D-beta-hydroxybutyrate dehydrogenase
S10_1721:509(G->A)	6/(6+0):1.000	CP133415.1	RDM64_12445	1	NAD(P)H-dependent oxidoreductase
S10_518:1255(G->A)	3/(3+0):1.000	CP104290.1	parE	0.99	DNA topoisomerase IV subunit B
S3_3540:151(G->A)	4/(4+0):1.000	CP040430.1	AtoD	1	CoA transferase subunit A
7186_381	7/(7+0):1.000	CP011010.1	TonB_C	0.92	energy transducer TonB
S11_3356:199(C->T)	7/(7+0):1.000	CP044092.1	FOB57_07895	1	glyoxalase/bleomycin resistance/extradiol dioxygenase family protein
S10_114:209(A->C)	4/(4+0):1.000	CP040431.1	FEO85_06205	1	DUF2975 domain-containing protein
S38_3688:1018(A->T)	7/(7+0):1.000	LS483406.1	bioF	1	8-amino-7-oxononanoate synthase
LZF7_4238:1241(G->A)	4/(4+0):1.000	LS483406.1	glnE	1	glutamate-ammonia-ligase adenylyltransferase

## Sheet: SXT
			Genes	PPV	GenBank ID	gene_id	identity	product
[1]	102	PCR	NX7_1963	28/(28+0):1.000	CP159170.1	sul1	1	sulfonamide-resistant dihydropteroate synthase Sul1
[1]			NX10_1398	11/(11+0):1.000	CP159148.1	sul2	1	sulfonamide-resistant dihydropteroate synthase Sul2
			CDS1_2033:2614(G->A)	7/(7+0):1.000	CP104863.1	FepA	1	TonB-dependent receptor
			18995_1014	4/(4+0):1.000	CP022053.2	CEQ03_05450	0.98	hypothetical protein
			CYE10_3250:1076(C->G)	9/(9+0):1.000	CP033586.1	Gsh2	1	glutamate--cysteine ligase
			LZF2_2704:12(G->T)	3/(3+0):1.000	LS483406.1	smeT	1	TetR family transcriptional egulator
			CYE14_1572:445(C->A)	3/(3+0):1.000	LS483406.1	cysJ	1	oxidoreductase
			1424_2002	3/(3+0):1.000	-	1424_2002	-	-
			NX10_1438:1037(G->A)	3/(3+0):1.000	CP040431.1	FEO85_09580	1	LLM class flavin-dependent oxidoreductase
			CDS1_3988:1279(C->G)	4/(4+0):1.000	LS483406.1	trpS	1	tryptophanyl-tRNA synthetase
			CDS1_1556:3134(A->G)	3/(3+0):1.000	CP104292.1	AcrB	1	multidrug efflux RND transporter permease subunit
			PZH4_1106:487(C->G)	7/(7+0):1.000	CP104286.1	prmA	1	50S ribosomal protein L11 methyltransferase
			CYE14_2580:589(G->A)	4/(4+0):1.000	LS483406.1	BetA	1	glucose-methanol-choline (GMC) oxidoreductase:NAD binding site
			LZF7_2097:584(G->A)	3/(3+0):1.000	LS483406.1	NCTC10498_04164	1	ankyrin-like protein
			CYE7_1020:1307(C->G)	3/(3+0):1.000	LS483377.1	murC	0.99	UDP-N-acetylmuramate--L-alanine ligase
			1309_3539	9/(9+1):0.900	CP022053.2	CEQ03_18740	0.84	hypothetical protein
[1]			Hu, Li-Fen., Chang, Xiao., Ye, Ying., Wang, Zhong-Xin., & Shao, Yi-Bo.. (2011). Stenotrophomonas maltophilia resistance to trimethoprim/sulfamethoxazole mediated by acquisition of sul and dfrA genes in a plasmid-mediated class 1 integron. International journal of antimicrobial agents, 37(3), 230-4.

## Sheet: Table S2. ANI
Table S2. Average Nucleotide Identity of Stenotrophomonas maltophilia clinical isolates
ID	GCA_036319145.1	GCA_036319105.1	LZF1	CDS1	CYE10	784	16870	15837	GCA_036322125.1	15111	S38	20863	GCA_036319265.1	S32	20860	19938	13283	20240621027	20240523002	15656	12503	7362	S20	NX10	16548	18684	15172	GCA_036319425.1	3844	S10	19985	20950	S16	PZH5	PZH4	20970	GCA_036319445.1	16626	GCA_036322025.1	5148	5893	20853	S21	16854	16718	GCA_036319225.1	GCA_036319205.1	S22	GCA_036319065.1
71	93.0631	93.0711	93.1033	93.0784	93.0315	93.2612	93.2521	93.3009	93.12	92.9601	93.0869	93.143	93.1193	93.1295	93.1175	93.1375	93.2307	93.0616	93.0047	93.1666	93.1122	92.9571	93.1596	93.0929	93.1156	93.0919	93.1621	93.1961	93.0671	93.2016	93.1223	93.1045	93.0547	93.0582	93.1521	93.1323	93.2046	93.0015	93.1981	93.0585	93.0203	93.1145	93.0912	93.0785	92.9266	93.0266	93.0361	93.0893	93.0206
240	98.3716	98.4888	98.3615	98.3916	98.2715	98.5109	98.4379	98.3372	98.3495	98.4039	98.5363	98.261	98.2157	98.3423	98.3794	98.3068	98.35	98.3878	98.3367	98.3785	98.5017	98.365	98.4256	98.3903	98.5128	98.4095	98.4174	98.4427	98.3284	98.2876	98.4169	98.3832	98.4085	98.2801	98.2694	98.2895	98.3376	98.2977	98.29	98.3584	98.2956	98.4429	98.4277	98.3391	98.2754	98.4576	98.4268	98.3918	98.3092
405	88.2156	88.2825	88.194	88.2028	88.2587	88.2832	88.2954	88.3765	88.2839	88.2422	88.2052	88.3549	88.3012	88.2769	88.3245	88.2271	88.3285	88.1256	88.1908	88.3065	88.2949	88.1696	88.4017	88.4137	88.4483	88.3065	88.3214	88.3377	88.3204	88.2366	88.2527	88.3541	88.3264	88.2762	88.2607	88.2781	88.3222	88.169	88.2771	88.3609	88.1686	88.394	88.2986	88.3229	88.2122	88.3372	88.2713	88.3138	88.2352
624	98.4354	98.3933	98.3886	98.4153	98.293	98.4614	98.3986	98.3597	98.3958	98.3807	98.4703	98.3299	98.2999	98.3219	98.381	98.4288	98.289	98.3616	98.3914	98.463	98.4526	98.3656	98.4613	98.452	98.5792	98.3549	98.3813	98.403	98.4025	98.3275	98.3404	98.4673	98.5139	98.4442	98.4097	98.3769	98.4951	98.3723	98.3718	98.3735	98.3937	98.4644	98.404	98.4775	98.4554	98.4834	98.4715	98.4631	98.3884
752	92.2406	92.2455	92.269	92.1649	92.2159	92.3539	92.2274	92.3554	92.2397	92.1429	92.1803	92.3855	92.2697	92.2821	92.2798	92.3169	92.3298	92.1458	92.0821	92.1878	92.1957	92.2015	92.3262	92.2619	92.2844	92.2672	92.2395	92.3279	92.2165	92.2799	92.2137	92.2505	92.2362	92.1704	92.1593	92.4009	92.358	92.2267	92.3286	92.299	92.154	92.252	92.2958	92.2805	92.2324	92.2554	92.2107	92.22	92.2582
784	98.4279	98.4683	98.3457	98.3648	98.3114	100	98.2924	98.1988	98.3541	98.2534	98.5104	98.2885	98.243	98.4233	98.4169	98.3804	98.383	98.2558	98.3064	98.4117	98.3696	98.3804	98.4267	98.3988	98.4213	98.313	98.325	98.2533	98.4179	98.3532	98.3755	98.4297	98.2903	98.3994	98.3927	98.4063	98.4585	98.3403	98.3592	98.3392	98.3428	98.3928	98.2809	98.4342	98.3852	98.3055	98.3151	98.3492	98.3156
786	91.7996	91.7791	91.684	91.6417	91.6219	91.8065	91.7331	91.8076	91.8052	91.6823	91.7735	91.9355	91.8494	91.8507	91.842	91.8272	91.7918	91.6273	91.6744	91.766	91.7592	91.6035	91.8151	91.7968	91.7576	91.7813	91.855	91.8111	91.6108	91.8593	91.7165	91.7664	91.6749	91.6336	91.7191	91.818	91.831	91.5991	91.7078	91.7607	91.5758	91.6629	91.7657	91.7682	91.6312	91.7519	91.777	91.6678	91.7961
883	91.9931	91.938	91.846	91.8145	91.8317	91.9474	91.944	91.9654	91.9731	91.8798	91.8565	91.9867	91.9809	91.9359	91.9288	92.0514	91.9191	91.7419	91.7839	91.9499	91.9007	91.8268	92.0128	92.0593	91.9966	92.0303	91.9819	92.0362	91.7886	91.9534	91.8556	91.8932	91.8516	91.8472	91.8568	91.945	91.9613	91.8523	91.8903	91.9026	91.7718	91.884	91.8411	91.952	91.8608	91.9415	91.93	91.8594	91.968
1309	92.9739	92.9546	92.9149	92.8731	92.943	92.7969	92.9244	92.9652	92.9422	92.857	93.055	92.9064	92.7907	92.885	92.9201	92.8265	92.8351	92.744	92.8155	93.0012	92.9545	92.7512	92.9145	92.8433	92.8425	92.8982	92.8775	92.8709	93.0098	92.9261	92.9062	92.8633	92.8437	92.8891	92.8818	92.9207	92.9177	92.8755	92.9653	92.9413	92.894	93.0441	92.9397	92.9088	92.8076	93.0072	93.0016	92.9114	92.8702
1310	93.1287	93.1599	93.1451	93.1267	93.0794	93.2024	93.1232	93.1954	93.0864	93.083	93.1014	93.1886	93.1116	93.1488	93.1906	93.1748	93.1752	93.1861	93.1379	93.2522	93.2324	93.1326	93.1814	93.1605	93.1933	93.1666	93.1721	93.1568	93.1581	93.0891	93.2049	93.1763	93.146	93.181	93.1875	93.1584	93.2079	93.1942	93.2554	93.1443	93.0851	93.1951	93.1818	93.2229	93.159	93.1869	93.1937	93.1627	93.1388
1340	91.8732	91.8156	91.7568	91.6528	91.7323	91.8716	91.9092	91.865	91.8002	91.7327	91.8338	91.8576	91.8895	91.9097	91.8533	91.8699	91.789	91.7232	91.7325	91.8212	91.759	91.7064	91.887	91.8525	91.8853	91.831	91.8844	91.8895	91.7344	91.7832	91.7765	91.8239	91.7608	91.7483	91.7307	91.8729	91.8325	91.7202	91.7836	91.8452	91.6247	91.8028	91.7577	91.7816	91.7041	91.8516	91.8408	91.7621	91.867
1424	98.4226	98.4164	98.4032	98.4189	98.2005	98.3909	98.3036	98.2703	98.3886	98.3467	98.3572	98.2798	98.2112	98.4039	98.3933	98.4208	98.3087	98.4005	98.4076	98.4178	98.476	98.4565	98.5129	98.512	98.5822	98.4609	98.5071	98.5193	98.472	98.3689	98.4217	98.499	98.5567	98.4094	98.3791	98.3826	98.4756	98.3379	98.3479	98.4611	98.4329	98.4426	98.3921	98.4869	98.4605	98.4541	98.4644	98.4747	98.3918
1529	97.9659	98.0265	97.7797	97.9319	97.791	97.8583	97.8177	97.8381	97.9358	97.8821	97.9886	97.9433	97.8077	97.9004	97.9043	97.8616	97.7853	97.8429	97.8195	97.8986	97.9301	97.7933	97.9422	97.9583	97.9022	97.8232	97.8391	97.8914	97.9659	97.8873	97.9445	97.9259	97.9029	98.0288	97.9886	97.9898	97.9697	97.8446	97.8952	97.8767	97.8753	97.9616	97.9948	97.9799	97.8961	97.9871	98.0209	98.0673	97.9657
1541	93.2536	93.2699	93.2607	93.2334	93.1818	93.3794	93.3347	93.3513	93.2003	93.1459	93.2639	93.3156	93.143	93.2557	93.2401	93.1948	93.4337	93.2467	93.1834	93.3135	93.3279	93.2414	93.2339	93.2163	93.2862	93.2966	93.3666	93.3896	93.2844	93.2103	93.2841	93.2687	93.27	93.3107	93.3509	93.2959	93.2476	93.2856	93.3501	93.3189	93.2479	93.3771	93.3201	93.282	93.1974	93.2759	93.276	93.3475	93.3083
2311	98.4592	98.3782	98.2924	98.3298	98.2026	98.1652	98.1689	98.2205	98.3545	98.2413	98.4648	98.1967	98.1791	98.2253	98.2151	98.156	98.2341	98.1877	98.1823	98.3235	98.2239	98.0886	98.2525	98.2302	98.2751	98.3611	98.3218	98.2787	98.1121	98.2222	98.2833	98.2411	98.1811	98.1032	98.0884	98.2611	98.1564	98.1898	98.1183	98.1348	98.1457	98.2767	98.1915	98.2303	98.1931	98.248	98.2749	98.2327	98.2448
2543	92.7677	92.7928	92.9312	92.8055	92.8415	92.8915	92.8097	92.7987	92.8502	92.7063	92.8089	92.8488	92.8283	92.905	92.8555	92.9278	92.8295	92.673	92.7224	92.7706	92.7763	92.7528	92.8243	92.7592	92.8295	92.8577	92.8496	92.88	92.8336	92.8637	92.745	92.7705	92.7227	92.8302	92.7994	92.8523	92.8861	92.7264	92.8958	92.7612	92.6116	92.8591	92.8275	92.7808	92.7122	92.8281	92.8455	92.8613	92.8048
2616	91.313	91.2944	91.2189	91.2542	91.3021	91.3039	91.3495	91.3627	91.304	91.2405	91.4207	91.346	91.2388	91.3411	91.3909	91.3394	91.411	91.176	91.2267	91.2869	91.3412	91.2264	91.3486	91.3089	91.3975	91.3343	91.2859	91.3469	91.3266	91.3153	91.3116	91.3663	91.3118	91.2936	91.3347	91.2133	91.3091	91.2186	91.2814	91.4046	91.2178	91.3192	91.284	91.3492	91.3369	91.3649	91.4345	91.2408	91.2383
2628	91.9429	91.9311	91.7797	91.843	91.9248	91.8647	91.7151	91.8953	91.9834	91.8525	91.8814	91.8472	91.921	91.9295	91.9121	91.8906	91.9492	91.6682	91.7664	91.9089	91.936	91.9725	91.8308	91.7567	91.8816	91.9735	92.0104	91.8921	91.9084	91.8506	91.9123	91.9667	91.8989	91.9252	91.9678	91.8096	91.8422	91.941	91.9185	91.9471	91.7134	91.9828	91.9596	91.9314	91.8405	91.8643	91.907	91.8524	91.8241
2631	98.3923	98.362	98.1494	98.2759	98.1402	98.0967	98.1682	98.1286	98.2726	98.206	98.4037	98.0969	98.115	98.1093	98.0815	98.0021	98.0848	98.1351	98.1315	98.2423	98.2024	98.0403	98.2386	98.2185	98.2373	98.1986	98.2805	98.2511	98.1198	98.1694	98.2539	98.259	98.1374	98.0729	98.0463	98.1805	98.1313	98.1516	98.0999	98.082	98.1003	98.3013	98.2381	98.1056	98.1169	98.2234	98.2512	98.1584	98.186
2673	97.8324	97.8157	97.7524	97.7904	97.7233	97.7489	97.6011	97.6617	97.8367	97.6976	97.8943	97.7637	97.764	97.7741	97.7762	97.7373	97.7876	97.6925	97.6903	97.8333	97.8823	97.7821	97.6841	97.6811	97.7565	97.7262	97.7358	97.7528	97.898	97.8006	97.7939	97.8191	97.8093	97.8341	97.8624	97.7183	97.8361	97.7411	97.7037	97.8424	97.7418	97.8539	97.887	97.8237	97.7637	97.9499	97.9019	97.8912	97.7311
2838	93.0606	93.0351	92.8757	92.9716	93.0332	92.9768	92.9526	92.9686	92.9381	92.8368	93.0774	92.907	92.9086	92.9828	92.9855	92.9398	92.9174	92.8547	92.854	92.9356	93.035	92.8355	93.0245	92.9734	92.9584	92.9175	92.947	92.9938	93.0382	93.038	92.9557	92.9812	92.9561	93.0464	93.0267	92.9984	92.9574	92.8707	93.0634	92.9745	92.8513	92.9941	92.9832	92.9918	92.9681	93.0325	92.9704	92.954	92.9748
2911	93.0655	93.2222	92.9944	93.0317	93.1414	93.0605	93.0614	93.0246	93.0588	93.0092	93.0601	92.9838	92.8543	93.1072	93.1094	92.9964	93.1355	92.974	92.9402	93.0137	92.9406	92.9371	93.0957	93.0142	93.0352	93.0318	93.0254	93.0322	93.0716	92.9929	93.0589	93.0727	93.0912	93.0241	92.9864	92.9758	92.9697	93.0276	93.1646	93.0656	92.9992	93.0568	93.0688	92.9658	92.9346	93.0383	93.0009	93.0772	93.0088
2916	98.4526	98.4227	98.3269	98.3764	98.2445	98.2827	98.2384	98.2731	98.3764	98.3535	98.439	98.2822	98.2625	98.224	98.2449	98.2071	98.223	98.2585	98.186	98.3374	98.3188	98.1244	98.3053	98.2881	98.3183	98.3858	98.3094	98.3519	98.2623	98.2409	98.339	98.2654	98.2374	98.149	98.1099	98.3172	98.1695	98.2211	98.1543	98.1557	98.2224	98.3376	98.2868	98.2506	98.1952	98.2959	98.3071	98.2908	98.2425
2938	98.4403	98.4609	98.4137	98.467	98.2835	98.4026	98.3376	98.333	98.4129	98.4181	98.3632	98.3182	98.2661	98.4564	98.4288	98.4255	98.3187	98.4474	98.4418	98.4681	98.5132	98.4817	98.5129	98.4662	98.5456	98.5215	98.5161	98.525	98.4324	98.3978	98.4047	98.5434	98.5622	98.4353	98.4319	98.427	98.492	98.3627	98.3788	98.5114	98.4166	98.4359	98.4335	98.5117	98.4509	98.491	98.4912	98.507	98.414
3126	98.4096	98.5169	98.4314	98.3321	98.2584	98.4289	98.4321	98.259	98.3805	98.3771	98.4758	98.3031	98.3442	98.2314	98.23	98.3735	98.302	98.4045	98.3374	98.3912	98.4079	98.2765	98.361	98.3665	98.4263	98.3348	98.2956	98.3618	98.7026	98.5813	98.6666	98.665	98.6657	98.6185	98.6146	98.5355	98.6401	98.5586	98.5506	98.5977	98.5468	98.6727	98.6692	98.6972	98.6261	98.5165	98.5177	98.6568	98.5675
3136	93.1591	93.1947	93.0703	93.0833	93.1682	93.2118	93.1516	93.1839	93.1775	93.0617	93.1627	93.2382	93.1557	93.1266	93.1544	93.1411	93.1687	93.1307	93.0691	93.3085	93.1712	93.0961	93.1892	93.2049	93.1447	93.2223	93.1658	93.1969	93.2305	93.1778	93.1813	93.1476	93.2128	93.1609	93.2472	93.2558	93.2258	93.1695	93.335	93.1726	93.1833	93.229	93.2041	93.2308	93.1226	93.1324	93.156	93.1662	93.2204
3469	98.4176	98.4406	98.3625	98.4156	98.2345	98.4451	98.322	98.3139	98.319	98.381	98.5209	98.2722	98.2877	98.3113	98.3471	98.4243	98.3079	98.2986	98.3062	98.4236	98.4384	98.2795	98.472	98.4331	98.512	98.3711	98.4163	98.4008	98.4353	98.2906	98.321	98.4064	98.4191	98.4102	98.4165	98.3732	98.4591	98.3066	98.2923	98.3511	98.4319	98.4263	98.438	98.4897	98.4501	98.4395	98.4223	98.4149	98.3567
3630	98.3931	98.485	98.3821	98.4078	98.2861	98.4912	98.4041	98.3632	98.4093	98.4546	98.5486	98.299	98.2282	98.4137	98.3785	98.4399	98.376	98.384	98.3982	98.4103	98.5265	98.3799	98.4311	98.4276	98.5426	98.4054	98.4576	98.4699	98.4071	98.2923	98.4159	98.4532	98.4542	98.3003	98.285	98.3471	98.3395	98.322	98.3559	98.345	98.3494	98.4065	98.4365	98.3977	98.3175	98.4772	98.433	98.4049	98.3512
3824	98.3905	98.46	98.4085	98.459	98.2833	98.5337	98.5005	98.3772	98.3885	98.4306	98.5056	98.3156	98.3061	98.3557	98.3741	98.4207	98.3595	98.3337	98.3699	98.4785	98.4916	98.3817	98.4477	98.4675	98.5879	98.4047	98.4126	98.4579	98.4267	98.3462	98.3798	98.4351	98.4404	98.3923	98.3974	98.4125	98.4788	98.3825	98.3063	98.383	98.2904	98.4464	98.4528	98.4812	98.4276	98.4678	98.4646	98.4333	98.2865
3844	98.4561	98.5012	98.4663	98.3773	98.3086	98.4651	98.3416	98.3755	98.4138	98.3748	98.5587	98.3344	98.2369	98.3995	98.3803	98.3522	98.3384	98.3763	98.3658	98.4472	98.447	98.3384	98.41	98.3247	98.4087	98.3972	98.3752	98.4074	100	98.9513	98.8406	98.8288	98.8176	98.7778	98.8001	98.7463	98.8155	98.632	98.6711	98.5482	98.6797	98.7137	98.707	98.6599	98.6046	98.5712	98.5447	98.8262	98.6846
3959	98.3984	98.5195	98.3696	98.3344	98.1854	98.4371	98.3548	98.2691	98.4275	98.3998	98.4286	98.24	98.3649	98.1955	98.1925	98.3255	98.3322	98.3855	98.3433	98.3977	98.4762	98.3128	98.3434	98.3613	98.3817	98.2791	98.273	98.3521	98.7543	98.6243	98.6063	98.6469	98.6506	98.6773	98.6198	98.491	98.588	98.5536	98.5486	98.6143	98.6258	98.6871	98.7223	98.7131	98.6113	98.5108	98.5293	98.6654	98.6001
4071	92.6132	92.5289	92.3319	92.4064	92.374	92.405	92.4732	92.5046	92.4503	92.3705	92.4905	92.4715	92.4324	92.5067	92.4796	92.4121	92.4263	92.3899	92.4002	92.5182	92.4691	92.3947	92.4807	92.468	92.462	92.495	92.4554	92.4452	92.5312	92.4655	92.4477	92.5022	92.4958	92.4604	92.4294	92.4721	92.4496	92.4512	92.4669	92.4587	92.4323	92.4851	92.4685	92.4771	92.3966	92.4663	92.4955	92.3995	92.4884
4760	91.988	91.98	91.8416	91.9159	91.8737	91.9679	91.9239	91.8835	92.0094	91.8779	91.9542	91.9396	91.8745	91.9359	91.9715	92.0028	91.9855	91.8976	91.8581	92.0106	91.9613	91.898	91.9743	91.9424	91.9525	91.9985	92.0113	91.9812	92.0338	91.9629	91.914	91.9705	91.9929	91.9022	91.9174	91.9247	91.9229	91.9843	91.9979	91.9844	91.8596	91.9546	91.9335	91.9141	91.7949	91.9528	92.0064	92.0221	91.9843
5029	98.3725	98.5796	98.5376	98.3267	98.2968	98.481	98.3503	98.268	98.4235	98.4185	98.4886	98.3047	98.2821	98.2848	98.2333	98.3209	98.2716	98.3696	98.3099	98.4076	98.467	98.2607	98.3717	98.325	98.4232	98.3049	98.31	98.4138	98.7904	98.6532	98.7326	98.7463	98.7708	98.6851	98.6652	98.6192	98.7755	98.641	98.616	98.592	98.5039	98.6463	98.6162	98.6682	98.6437	98.535	98.5494	99.0189	98.9057
5052	98.3919	98.5213	98.5121	98.3079	98.2706	98.4537	98.2761	98.2241	98.3675	98.3833	98.4985	98.2778	98.2252	98.2505	98.2075	98.2914	98.2566	98.3455	98.2701	98.3392	98.4728	98.2114	98.3474	98.3263	98.3738	98.2685	98.267	98.4122	98.8187	98.6263	98.6892	98.7401	98.7458	98.6656	98.6344	98.5904	98.7414	98.6243	98.6108	98.6208	98.4775	98.6418	98.5991	98.6379	98.5985	98.5172	98.5226	99.015	98.9026
5113	98.3332	98.3722	98.1765	98.3215	98.2012	98.0673	98.1808	98.1899	98.3208	98.3044	98.4861	98.2006	98.3348	98.238	98.2339	98.0585	98.1674	98.1251	98.2595	98.2831	98.1681	98.0979	98.3029	98.2201	98.2858	98.2512	98.314	98.2151	98.2701	98.19	98.2767	98.2862	98.248	98.339	98.2649	98.2	98.3219	98.2262	98.1792	98.168	98.2115	98.337	98.162	98.2979	98.2686	98.2577	98.253	98.2485	98.1796
5123	98.3993	98.407	98.2026	98.3427	98.2304	98.0942	98.1868	98.286	98.296	98.2561	98.4603	98.2272	98.3417	98.2343	98.2687	98.1175	98.1746	98.1246	98.1625	98.2988	98.2183	98.1407	98.3123	98.2208	98.2681	98.2497	98.269	98.2388	98.2807	98.1304	98.2833	98.2657	98.1875	98.2886	98.262	98.2383	98.2958	98.1888	98.1295	98.1465	98.1898	98.302	98.1486	98.265	98.2429	98.2621	98.239	98.2576	98.1936
5148	98.4416	98.4525	98.3554	98.2962	98.2667	98.3761	98.334	98.3244	98.4736	98.37	98.4273	98.2429	98.1677	98.372	98.373	98.3813	98.278	98.3773	98.3757	98.3927	98.3835	98.3327	98.3495	98.3451	98.3301	98.3415	98.3989	98.3707	98.5689	98.5188	98.5291	98.6044	98.5902	98.5457	98.5408	98.5494	98.606	98.5261	98.5095	100	98.5948	98.3823	98.506	98.4952	98.4343	98.4094	98.4388	98.5222	98.4937
5431	98.4066	98.5552	98.2781	98.3349	98.3056	98.3259	98.271	98.2762	98.4141	98.4216	98.5221	98.2924	98.2636	98.2483	98.1868	98.2534	98.0541	98.3621	98.3036	98.4071	98.4524	98.2619	98.3698	98.3225	98.4106	98.3274	98.3154	98.3673	98.8032	98.6668	98.6995	98.7553	98.7125	98.681	98.6608	98.6109	98.7266	98.6196	98.573	98.5708	98.5821	98.6648	98.6019	98.6643	98.6689	98.5768	98.554	99.0053	98.814
5893	98.4357	98.4584	98.3826	98.3799	98.2239	98.4046	98.3393	98.2694	98.3632	98.3601	98.3561	98.3047	98.2651	98.3785	98.3564	98.3552	98.2781	98.3506	98.316	98.3469	98.3331	98.3396	98.3331	98.33	98.3373	98.4122	98.4051	98.4282	98.6739	98.5518	98.5557	98.5412	98.6117	98.6719	98.6454	98.5478	98.6121	98.8081	98.7852	98.5783	100	98.5725	98.5641	98.5519	98.4335	98.4558	98.4092	98.5716	98.6221
5902	98.4092	98.3755	98.1777	98.3516	98.2132	98.1246	98.2297	98.2658	98.3403	98.2922	98.4824	98.1712	98.2789	98.24	98.2342	98.1864	98.1704	98.1848	98.1716	98.2702	98.2892	98.1672	98.2953	98.2717	98.3093	98.3264	98.3219	98.3295	98.2582	98.1896	98.2407	98.2778	98.2041	98.159	98.1054	98.1926	98.1991	98.156	98.1258	98.2149	98.1673	98.2578	98.2412	98.2048	98.1157	98.3081	98.276	98.2603	98.1548
6063	98.416	98.5036	98.3606	98.3544	98.2403	98.43	98.3745	98.3009	98.3662	98.3714	98.4272	98.2662	98.3193	98.3077	98.3021	98.3683	98.2882	98.3637	98.3218	98.383	98.3897	98.3385	98.283	98.3268	98.381	98.3904	98.3864	98.327	98.733	98.5578	98.5896	98.6361	98.6521	98.6103	98.5854	98.5785	98.5966	98.5761	98.5492	98.6256	98.506	98.6672	98.6203	98.682	98.6152	98.5101	98.4954	98.6653	98.5572
6344	93.1162	93.1712	93.1049	93.1659	93.1063	93.1593	92.9905	93.1007	93.1706	93.0058	93.1791	93.0951	92.9964	93.1396	93.1397	93.1647	93.1533	92.9957	93.0327	93.2215	93.1439	93.0609	93.1331	93.0191	93.0694	93.1071	93.1452	93.096	93.1332	93.0578	93.1675	93.1363	93.0967	93.1361	93.1769	93.0956	93.1277	93.1619	93.2844	93.1002	93.1605	93.2105	93.0917	93.1565	93.0645	93.0459	93.0989	93.1859	93.0886
6405	93.0466	93.0734	93.0093	93.0545	92.9868	93.0719	92.9636	92.9627	93.0863	92.9232	93.0852	93.0334	92.9706	93.0653	93.0594	93.0231	93.1117	92.8953	92.9003	93.0724	93.0671	92.9185	93.0686	93.0455	93.0292	93.0165	93.0565	93.0617	93.0644	93.0568	93.0907	93.1417	93.0592	93.0103	93.0093	92.7783	93.0033	93.0318	93.1297	93.0368	92.9716	93.1187	93.0459	93.0655	92.9603	93.1031	93.0169	93.0573	93.0243
6479	98.6581	98.7185	98.5046	98.445	98.3179	98.3172	98.4961	98.4161	98.5115	98.5183	98.5933	98.4162	98.4194	98.4618	98.49	98.4742	98.4311	98.3992	98.3589	98.4517	98.469	98.3882	98.4643	98.4537	98.5169	98.5237	98.5103	98.5641	98.5173	98.5191	98.4958	98.5677	98.5474	98.5229	98.5138	98.5063	98.5767	98.4138	98.4174	98.4663	98.3845	98.4803	98.4898	98.5437	98.5648	98.4529	98.449	98.4882	98.4463
6506	93.1189	93.1373	93.128	93.1486	93.0895	93.2355	93.0909	93.1264	93.1999	93.0271	93.1753	93.2081	93.1121	93.1266	93.1259	93.0773	93.1392	93.1049	93.1114	93.2875	93.2597	93.0618	93.1966	93.1181	93.1231	93.0948	93.133	93.1568	93.137	93.0305	93.16	93.2015	93.1683	93.1943	93.2201	93.1123	93.1205	93.1073	93.2201	93.245	93.1144	93.2678	93.2171	93.2233	93.1911	93.1365	93.153	93.1889	93.2015
6523	92.0296	91.9997	91.966	91.9121	91.9029	92.0229	92.0695	91.8836	92.0122	91.917	91.9462	91.9251	91.9875	91.8945	91.9182	91.9657	91.9909	91.8931	91.8753	91.99	92.0271	91.873	91.9666	91.9069	91.9122	92.008	92.0296	92.0106	91.9542	91.9355	91.9579	91.9616	91.9843	91.9364	91.9337	91.8755	91.9333	92.0596	92.0617	92.0405	91.8846	91.9818	92.0004	92.0011	91.9232	91.9814	92.0171	91.9294	91.9637
6761	92.9124	92.8771	92.8245	92.8387	92.98	92.6333	92.8431	92.8042	92.8712	92.736	93.0055	92.8187	92.6583	92.8355	92.9007	92.771	92.8483	92.6728	92.7411	92.8175	92.8435	92.6969	92.916	92.762	92.8018	92.7667	92.7234	92.7283	92.9226	92.8321	92.9007	92.8913	92.8309	92.8738	92.8284	92.8087	92.8686	92.7449	92.8501	92.9052	92.7723	92.8088	92.8065	92.8739	92.7942	92.9655	92.9593	92.8771	92.8411
6792	98.4735	98.4215	98.2691	98.3856	98.1916	98.3584	98.2849	98.3008	98.3709	98.3918	98.4136	98.4385	98.2764	98.3642	98.3457	98.3609	98.2464	98.2601	98.2587	98.3087	98.3894	98.2271	98.2387	98.3059	98.3618	98.5686	98.5362	98.5252	98.2772	98.2871	98.3132	98.383	98.3373	98.2975	98.2629	98.2926	98.3565	98.2551	98.2625	98.3402	98.2488	98.3487	98.377	98.3405	98.3322	98.3141	98.3382	98.3333	98.2076
6900	98.3672	98.4753	98.405	98.4144	98.3045	98.5124	98.4668	98.3334	98.3754	98.4215	98.5474	98.329	98.2505	98.3241	98.4022	98.3999	98.3552	98.3769	98.3493	98.416	98.4931	98.353	98.4532	98.4189	98.5089	98.4637	98.4475	98.4159	98.3449	98.2688	98.3827	98.4084	98.4539	98.2598	98.2955	98.3116	98.3125	98.3535	98.3334	98.3157	98.2986	98.4424	98.4583	98.3983	98.3066	98.4762	98.4436	98.4174	98.3178
6905	91.921	91.973	91.8687	91.8933	91.9857	91.8438	91.8848	91.9642	91.9263	91.8517	91.9734	91.9802	91.9228	91.9051	91.9378	91.9696	91.9239	91.9061	91.9341	92.0138	91.939	91.8259	91.9542	91.8589	91.9849	92.0166	91.9618	91.9627	92.0247	92.0005	91.9774	91.907	91.8943	91.9583	91.9729	91.8693	91.9482	92.0005	92.0156	92.0336	91.888	92.0442	91.9233	91.9433	91.8339	91.9376	91.9376	92.0267	91.9659
7186	91.0103	91.0567	91.1087	91.0742	91.1263	90.9784	91.0286	91.1997	91.065	90.9206	91.0403	91.1679	91.0203	91.2098	91.2263	91.0867	91.2214	90.9144	90.9669	91.1313	91.0483	91.0707	91.0681	91.0845	91.0472	90.9967	90.9964	91.039	91.0032	91.0304	91.0272	91.0012	91.0411	91.074	91.0748	91.1018	90.9787	91.0122	91.1718	91.1148	90.9283	91.0814	91.0295	91.0839	91.0368	91.0843	91.1134	91.1342	91.0225
7362	98.2768	98.3053	98.2867	98.2388	98.1262	98.3906	98.274	98.2033	98.2613	98.2659	98.3381	98.1928	98.0888	98.2628	98.3072	98.3258	98.2885	98.8041	98.8191	98.933	98.8451	100	98.412	98.3839	98.3911	98.2715	98.2642	98.3581	98.3139	98.2908	98.3123	98.3519	98.2812	98.348	98.3182	98.2714	98.3582	98.2633	98.2888	98.3116	98.2448	98.3649	98.3941	98.4199	98.3421	98.351	98.3916	98.4835	98.3773
7393	91.1466	91.1921	91.1725	91.1338	91.1196	91.1476	91.1693	91.3152	91.1298	91.1125	91.1445	91.1583	91.0943	91.2322	91.211	91.201	91.2777	91.069	91.0408	91.1827	91.1818	91.1933	91.1783	91.1085	91.1036	91.1176	91.148	91.1528	91.1498	91.2114	91.0564	91.2019	91.1541	91.1332	91.1968	91.2297	91.1474	91.1132	91.2674	91.227	91.0921	91.1092	91.0832	91.1263	91.1513	91.1445	91.1429	91.184	91.0889
7448	91.1451	91.1736	91.1824	91.1452	91.1873	91.1144	91.1651	91.3179	91.0985	91.0396	91.0747	91.1946	91.0534	91.2365	91.2947	91.141	91.3339	91.0456	91.0326	91.2224	91.1712	91.1651	91.1622	91.133	91.1032	91.1195	91.1006	91.1707	91.1121	91.101	91.0723	91.1362	91.0875	91.1199	91.2079	91.2404	91.111	91.1386	91.2155	91.2127	91.0206	91.216	91.1192	91.0766	91.1037	91.1933	91.1144	91.1961	91.0783
7735	91.1765	91.1886	91.1917	91.1473	91.0628	91.0995	91.2051	91.2648	91.1426	91.0723	91.0852	91.1991	91.0874	91.2053	91.2274	91.1061	91.3049	91.0018	90.9702	91.1279	91.195	91.1819	91.0969	91.0665	91.0964	91.1219	91.1319	91.1347	91.0999	91.1751	91.1321	91.1095	91.0882	91.1108	91.1755	91.198	91.0597	91.077	91.2467	91.1992	91.0125	91.1665	91.1064	91.1133	91.0686	91.1457	91.1417	91.1997	91.0852
7757	93.2145	93.2035	93.0715	93.1311	93.1605	93.2847	93.2422	93.2559	93.1993	93.1133	93.2091	93.2049	93.1425	93.1859	93.2755	93.1275	93.2313	93.1856	93.1322	93.2624	93.245	93.1751	93.1622	93.0748	93.1124	93.238	93.2158	93.2562	93.1668	93.1798	93.2136	93.2168	93.2141	93.184	93.2135	93.1898	93.1752	93.1983	93.3348	93.2762	93.1346	93.2794	93.1701	93.2805	93.2521	93.1814	93.23	93.1552	93.1921
7809	91.0989	91.1747	91.1167	91.0314	91.0587	91.0372	91.1176	91.1893	91.0657	90.9802	91.1137	91.1227	90.9979	91.1264	91.1893	91.1095	91.2712	90.9879	91.0076	91.1346	91.1113	91.08	91.0421	91.0302	91.0627	91.0886	91.0565	91.0831	91.0009	91.105	91.0675	91.124	91.0505	91.085	91.1586	91.1245	91.047	91.0516	91.2278	91.1616	90.9731	91.0246	91.0408	91.0434	91.0618	91.0283	91.0518	91.1704	91.0588
7837	93.0033	93.0086	92.9935	92.9325	93.1394	93.098	93.0101	92.9279	92.9546	93.0149	93.0935	92.9926	93.0095	92.9341	93.0077	92.9175	92.9768	92.9659	92.9906	93.032	93.0202	92.8925	93.0179	92.9918	92.9747	92.941	92.9546	92.9695	93.085	92.9604	93.0386	93.0362	92.9962	93.048	92.9633	93.0227	93.0382	92.9529	93.0629	93.0212	92.8785	93.0604	93.0585	93.0098	92.8654	93.0129	93.0379	93.0389	92.9142
7950	93.096	93.1329	93.0693	93.0335	93.0511	93.1209	93.1552	93.1204	93.1009	93.0651	93.1169	93.0203	93.0084	93.0825	93.1512	93.0762	93.1362	93.0544	93.0305	93.1507	93.1418	93.0565	93.0946	93.0319	93.0251	93.1135	93.0973	93.1503	93.0938	93.0857	93.1544	93.155	93.1002	93.0925	93.1714	93.0956	93.1045	93.1039	93.2387	93.0885	93.0679	93.095	93.0877	93.0617	92.9417	93.0257	93.0366	93.038	93.0544
8416	98.4511	98.5526	98.322	98.3888	98.3368	98.3012	98.3117	98.1885	98.4269	98.402	98.4877	98.3479	98.2317	98.2958	98.2692	98.2272	98.026	98.3923	98.327	98.4141	98.4272	98.233	98.3516	98.3194	98.3935	98.2428	98.2077	98.4385	98.7813	98.6188	98.7089	98.7845	98.7019	98.6914	98.6664	98.642	98.7685	98.5626	98.558	98.5374	98.5656	98.5438	98.5659	98.6009	98.5939	98.5211	98.5001	98.9779	98.7023
8499	98.3756	98.3994	98.239	98.2955	98.187	98.342	98.293	98.2228	98.3226	98.3176	98.3972	98.3136	98.2351	98.3704	98.3832	98.2648	98.4514	98.3138	98.2994	98.3368	98.4088	98.25	98.3765	98.3596	98.3534	98.3333	98.3824	98.4103	98.3101	98.3902	98.3396	98.3566	98.3363	98.2791	98.2096	98.3425	98.3255	98.2874	98.2698	98.2854	98.3021	98.4337	98.3918	98.3301	98.2338	98.4576	98.4625	98.3581	98.2936
8530	92.1311	92.1235	92.0284	92.0011	91.9949	92.1077	92.0741	92.1502	92.0926	91.8859	91.9765	92.0592	92.078	92.1257	92.1601	92.1088	92.2183	91.8635	91.9266	91.9921	92.1222	92.1095	92.1437	92.1243	92.1756	92.1471	92.1653	92.1243	91.9962	92.1364	92.0239	92.0062	92.0107	92.0464	91.9993	92.1805	92.058	92.077	92.071	92.0924	91.8372	92.0425	92.0826	92.0141	91.9327	92.0227	92.0084	92.0471	91.9847
8552	92.0766	92.026	91.9734	91.9577	91.9892	92.0567	92.0727	92.1019	92.0253	91.8876	91.9296	91.9579	91.9751	92.0966	92.1219	92.0734	92.158	91.8912	91.8611	91.9991	92.0503	92.044	92.0642	91.9775	92.0091	92.0849	92.1168	92.0353	91.9562	92.0454	92.0203	92.0304	91.9122	91.9602	91.9649	92.1464	92.057	92.0447	92.0899	92.0225	91.8659	92.056	92.0556	91.9967	91.9498	91.9463	92.0025	92.0741	91.9527
8553	93.2854	93.2021	93.1812	93.1708	93.1715	93.2824	93.209	93.2825	93.2193	93.1898	93.2354	93.223	93.1668	93.2971	93.2756	93.2004	93.3228	93.2622	93.2094	93.2425	93.3624	93.2029	93.2326	93.1826	93.2884	93.2565	93.2575	93.333	93.2394	93.2619	93.2773	93.2116	93.2768	93.1351	93.251	93.2557	93.2026	93.235	93.3949	93.2211	93.0724	93.2905	93.1795	93.2702	93.1529	93.1824	93.2145	93.1923	93.205
8612	93.1069	93.1149	93.0859	93.0697	93.0647	93.1292	93.1697	93.1413	93.0797	93.0093	93.1193	93.0044	93.0218	93.0784	93.0366	93.063	93.1123	93.0463	93.0424	93.2224	93.0704	93.0736	93.0819	93.0174	93.0096	93.0934	93.0629	93.0903	93.0994	93.0366	93.1109	93.1474	93.1238	93.0836	93.1664	93.0636	93.0812	93.0625	93.2173	93.1049	93.045	93.1086	93.1156	93.1332	93.0446	93.0905	93.0955	93.1014	93.0499
9000	98.3533	98.3567	98.2816	98.3028	98.1323	98.3395	98.2968	98.1912	98.3459	98.3786	98.4019	98.2915	98.2914	98.3615	98.4154	98.2924	98.4179	98.3206	98.2738	98.3169	98.3603	98.257	98.4037	98.3841	98.413	98.3621	98.3698	98.449	98.325	98.366	98.2769	98.3741	98.3364	98.2112	98.1913	98.2891	98.1942	98.2288	98.2652	98.2817	98.2974	98.4176	98.406	98.3277	98.2819	98.4364	98.4558	98.3379	98.2979
9108	98.3713	98.4164	98.2576	98.2674	98.1216	98.3083	98.33	98.2106	98.2895	98.3257	98.3693	98.2882	98.2076	98.2817	98.3164	98.2715	98.4153	98.2816	98.264	98.319	98.3896	98.2335	98.3733	98.3599	98.3494	98.3231	98.3928	98.4356	98.2963	98.3714	98.3196	98.332	98.3152	98.1858	98.184	98.2781	98.263	98.1839	98.2986	98.2671	98.2286	98.4027	98.3724	98.2711	98.2191	98.3975	98.393	98.3484	98.3037
9258	98.3637	98.3908	98.2584	98.2722	98.1231	98.3442	98.3145	98.2505	98.3281	98.3245	98.4236	98.2821	98.2457	98.3615	98.3751	98.2788	98.452	98.3216	98.305	98.3535	98.3645	98.2126	98.3891	98.3361	98.3744	98.3587	98.3706	98.4365	98.3207	98.3918	98.2903	98.3579	98.355	98.2429	98.2392	98.2923	98.2816	98.2136	98.2825	98.2769	98.3019	98.3906	98.352	98.2793	98.237	98.4323	98.436	98.3441	98.3252
9486	98.3577	98.4138	98.299	98.3419	98.1601	98.1908	98.241	98.1811	98.3404	98.3552	98.4117	98.2799	98.285	98.3278	98.3299	98.2508	98.3403	98.3135	98.3268	98.3548	98.4097	98.2011	98.3301	98.2501	98.3382	98.3892	98.4137	98.4143	98.3215	98.3435	98.2788	98.3839	98.2761	98.3408	98.3326	98.2556	98.369	98.2604	98.2514	98.2758	98.313	98.3569	98.2967	98.3448	98.2906	98.4257	98.4441	98.351	98.3153
9642	91.7205	91.8293	91.8302	91.745	91.746	91.8232	91.6779	91.7569	91.7941	91.7631	91.7876	91.9182	91.7373	91.7957	91.841	91.7743	91.799	91.6985	91.7252	91.8794	91.8022	91.6782	91.8177	91.8272	91.7232	91.8499	91.7934	91.7504	91.725	91.7389	91.8382	91.8799	91.7846	91.7891	91.8489	91.8161	91.8791	91.7885	91.8833	91.8198	91.7477	91.8412	91.8446	91.7764	91.8222	91.7899	91.783	91.8003	91.9708
9661	98.5569	98.6479	98.395	98.4054	98.3106	98.3963	98.4928	98.3797	98.4495	98.4523	98.4811	98.3419	98.3506	98.3753	98.3704	98.3333	98.3977	98.3375	98.3002	98.417	98.386	98.271	98.4406	98.3668	98.4729	98.478	98.4398	98.5021	98.4278	98.4215	98.4446	98.5373	98.4841	98.4902	98.4442	98.4348	98.5435	98.4163	98.3673	98.4356	98.3257	98.4481	98.3618	98.4981	98.5053	98.3797	98.3931	98.4479	98.4017
9721	90.8153	90.905	90.8131	90.8589	90.8496	90.8037	90.8465	90.865	90.8092	90.7701	90.8638	91.0478	90.8121	90.9386	90.956	90.8381	90.8994	90.7541	90.7669	90.922	90.8232	90.7066	90.9215	90.8026	90.8688	90.8629	90.846	90.8111	90.8874	90.8707	90.8432	90.9108	90.8779	90.8254	90.8921	90.8134	90.8429	90.9015	90.8827	90.9712	90.7	90.934	90.8776	90.8871	90.9171	90.9328	90.9243	90.9124	90.9028
9722	91.9262	91.8505	91.826	91.7609	91.8311	91.8593	91.8875	91.9719	91.8955	91.8379	91.8185	91.9659	92.0084	92.0627	91.9372	91.9458	91.9233	91.8125	91.7727	91.8698	91.8494	91.7396	91.9606	91.9041	91.9466	91.9188	91.9969	91.9626	91.7337	91.94	91.8645	91.8111	91.7942	91.7768	91.8006	91.9761	91.9527	91.748	91.8109	91.9343	91.6699	91.8627	91.9167	91.8684	91.8022	91.9631	91.9551	91.8525	91.9794
9791	98.3128	98.3916	98.2584	98.3078	98.146	98.2327	98.2492	98.1601	98.3024	98.3851	98.4321	98.2888	98.2523	98.3387	98.3282	98.233	98.3216	98.2849	98.2576	98.3466	98.3634	98.1982	98.3428	98.3037	98.3378	98.3576	98.3658	98.3897	98.2972	98.3184	98.2561	98.4013	98.2278	98.3371	98.3297	98.2416	98.3287	98.2697	98.2315	98.3045	98.312	98.3501	98.2623	98.3511	98.3542	98.4265	98.3958	98.3308	98.2331
9827	98.4151	98.4347	98.2278	98.326	98.2097	98.305	98.3454	98.2729	98.3194	98.3986	98.4948	98.5029	98.2574	98.3496	98.3638	98.3355	98.2842	98.2842	98.2966	98.322	98.3653	98.237	98.317	98.2938	98.4109	98.5629	98.5558	98.5336	98.2941	98.2962	98.2977	98.3914	98.3206	98.3272	98.3007	98.3216	98.4039	98.2944	98.3048	98.3633	98.2837	98.3789	98.3374	98.3983	98.3609	98.2913	98.3226	98.377	98.1717
10121	98.4048	98.4263	98.3292	98.3126	98.18	98.205	98.2678	98.2286	98.3769	98.3622	98.4556	98.3242	98.3306	98.3336	98.3576	98.2863	98.3888	98.3116	98.3048	98.3575	98.3952	98.2112	98.3357	98.2999	98.3683	98.4359	98.4417	98.4347	98.33	98.3615	98.2946	98.3801	98.3273	98.3868	98.3559	98.3133	98.3823	98.2835	98.2816	98.2928	98.3035	98.434	98.331	98.3661	98.3395	98.4461	98.4654	98.3692	98.3472
10289	93.264	93.166	93.2177	93.066	93.1611	93.2421	93.2109	93.3035	93.2317	93.1093	93.149	93.1629	93.1104	93.2495	93.2496	93.1496	93.2315	93.1021	93.0753	93.2734	93.2908	93.1281	93.1979	93.1433	93.1548	93.2271	93.188	93.2473	93.2004	93.1736	93.2148	93.186	93.1991	93.1851	93.1732	93.2378	93.2297	93.1605	93.2725	93.0686	93.1913	93.2317	93.2167	93.1483	93.0541	93.1138	93.1697	93.1092	93.1042
10428	92.9819	93.0046	92.8079	92.953	93.0064	92.941	92.9353	92.9131	92.994	92.9024	93.1057	92.9245	92.9187	92.9568	92.947	92.9333	92.9794	92.8062	92.8165	92.9882	93	92.8145	93.0093	92.944	92.8265	92.8859	92.8825	92.9548	93.0709	92.9757	92.9731	92.9534	92.8917	93.052	92.9265	92.9463	93.0045	92.8331	92.9907	92.9733	92.8323	92.9949	92.9369	93.0069	92.9606	93.0254	93.0201	93.0379	92.982
10503	92.0413	92.0252	91.9832	91.9939	91.9361	92.0593	91.964	91.9516	92.0279	91.9639	91.9548	91.9837	91.9598	91.9797	92.0336	92.0392	91.978	91.948	91.9102	92.023	91.9668	92.0291	92.0122	92.048	92.0131	92.0539	92.0409	91.9795	91.9721	91.9875	92.0228	92.0754	91.9886	91.9824	91.9761	92.015	91.9381	92.0792	92.1189	92.0529	91.8961	92.021	91.9874	92.0641	92.0369	91.9379	92.0425	91.9742	92.0543
10571	91.8949	91.8145	91.7602	91.6681	91.7027	91.8851	91.9375	91.876	91.8313	91.78	91.8246	91.8925	91.9342	91.8614	91.866	91.8695	91.812	91.6697	91.7449	91.7977	91.797	91.7106	91.9034	91.8914	91.9098	91.8597	91.8981	91.903	91.7548	91.8303	91.7205	91.8362	91.8081	91.7462	91.7944	91.9119	91.8764	91.6939	91.8083	91.8151	91.716	91.7344	91.7101	91.8247	91.7459	91.8482	91.8651	91.7941	91.8157
10702	93.0514	93.0831	92.9064	93.0121	92.992	93.0406	92.9954	92.9823	93.0843	92.9481	93.0387	92.9865	92.9628	92.9638	92.9626	92.9637	92.9999	92.8773	92.9098	93.0098	92.999	92.9316	93.0005	92.9807	92.9645	92.959	92.9777	93.0114	93.0247	93.0077	93.1071	93.0046	92.9265	93.0285	93.0462	93.0138	93.0389	92.9904	93.0935	93.0041	92.9935	93.1	92.9373	93.0269	92.9369	93.0736	93.046	93.0433	92.9562
10703	91.9768	91.9393	91.8515	91.9015	91.8821	92.0151	91.9145	91.9085	91.9529	91.8667	91.9247	91.9368	91.8998	91.9033	91.9581	91.9585	91.9445	91.8645	91.8897	91.9257	92.0115	91.8647	91.9508	91.923	91.9775	91.9467	91.9852	92.027	91.9536	91.8405	91.8994	91.9544	91.9715	91.9507	91.924	91.854	91.8576	91.9573	91.9735	91.8743	91.8667	91.9883	91.9475	91.9729	91.8984	91.8994	91.9324	91.9329	91.9538
11003	93.4242	93.44	93.3999	93.4974	93.4373	93.4233	93.4543	93.5006	93.4473	93.4431	93.4795	93.4863	93.4349	93.4883	93.497	93.4758	93.5788	93.4719	93.4699	93.5456	93.4692	93.3845	93.4862	93.44	93.4621	93.5284	93.5365	93.4953	93.4746	93.426	93.4833	93.4489	93.4844	93.4853	93.4688	93.4345	93.4557	93.3849	93.4484	93.5259	93.3631	93.4627	93.5111	93.4642	93.4584	93.4593	93.3968	93.4385	93.4484
11594	97.678	97.7212	97.5294	97.6346	97.5224	97.4826	97.5017	97.4947	97.6245	97.6169	97.7054	97.6333	97.5537	97.6931	97.6864	97.5128	97.5544	97.6057	97.5847	97.6344	97.6367	97.5496	97.6857	97.6344	97.6551	97.6098	97.5895	97.5105	97.7303	97.5678	97.7048	97.6439	97.6126	97.6978	97.7174	97.6102	97.6756	97.5944	97.5744	97.6684	97.6458	97.6902	97.5714	97.6884	97.6156	97.7357	97.7532	97.7354	97.6547
11676	98.5438	98.5975	98.3799	98.4743	98.4439	98.529	98.3528	98.3205	98.464	98.486	98.6737	98.5947	98.3857	98.4642	98.4377	98.3685	98.3228	98.3868	98.411	98.4221	98.4878	98.3552	98.4948	98.4235	98.4923	98.4526	98.4655	98.4788	98.4101	98.3422	98.409	98.4445	98.467	98.43	98.4294	98.4545	98.4073	98.3723	98.3541	98.4086	98.3006	98.4539	98.4236	98.5046	98.4523	98.4398	98.4392	98.4498	98.3869
11686	97.7027	97.6935	97.5564	97.6929	97.5316	97.537	97.5771	97.5309	97.6795	97.6793	97.7664	97.6379	97.5834	97.6281	97.6394	97.5308	97.572	97.642	97.5968	97.6689	97.6088	97.5614	97.6792	97.6936	97.669	97.6197	97.6842	97.5984	97.7268	97.6021	97.7373	97.6534	97.6504	97.6953	97.7511	97.593	97.6523	97.5967	97.6355	97.6761	97.6884	97.726	97.6399	97.7812	97.7409	97.7365	97.7166	97.7417	97.7494
11753	93.1872	93.1717	93.1172	93.1311	93.1207	93.2013	93.1835	93.1994	93.1359	93.0474	93.1566	93.1998	93.128	93.1561	93.132	93.0713	93.2596	93.1213	93.1342	93.227	93.2219	93.1367	93.1115	93.0831	93.1426	93.2033	93.226	93.1962	93.1617	93.1009	93.17	93.1661	93.1913	93.1367	93.132	93.1638	93.1734	93.1758	93.32	93.188	93.159	93.2034	93.1877	93.1439	93.105	93.1567	93.1929	93.2071	93.1777
11772	98.4605	98.5068	98.3391	98.3762	98.2581	98.3479	98.3259	98.3069	98.6579	98.6369	98.7339	98.4558	98.4792	98.4408	98.4277	98.3668	98.3826	98.2527	98.3125	98.3723	98.4057	98.2857	98.4122	98.36	98.3951	98.3941	98.4448	98.4992	98.4069	98.3579	98.3708	98.4893	98.3938	98.38	98.4021	98.2511	98.4327	98.3689	98.3695	98.3868	98.3047	98.4072	98.4283	98.4675	98.3985	98.3772	98.3961	98.4105	98.3229
11829	98.4151	98.4438	98.3398	98.3511	98.232	98.1985	98.2292	98.2681	98.3268	98.3374	98.4646	98.3103	98.3115	98.2324	98.2172	98.1867	98.2118	98.25	98.2178	98.3273	98.3137	98.1152	98.2758	98.2875	98.3318	98.2462	98.2312	98.3585	98.1775	98.2201	98.3248	98.2879	98.2379	98.336	98.2925	98.2761	98.259	98.1703	98.1847	98.1753	98.2378	98.2989	98.2589	98.2826	98.2596	98.2853	98.2871	98.3097	98.2365
12146	98.3567	98.2942	98.2105	98.2668	98.1398	98.2653	98.1991	98.0297	98.2398	98.3014	98.3906	98.1811	98.1959	98.2089	98.2495	98.1114	98.1401	98.1219	98.1229	98.2171	98.2063	98.0558	98.2105	98.1905	98.2082	98.3021	98.2017	98.1979	98.0564	98.1789	98.0874	98.147	98.1494	98.0215	98.05	98.1354	98.1888	98.1058	98.0657	98.127	98.0878	98.2361	98.2136	98.1252	98.0464	98.2177	98.1954	98.1404	98.1349
12360	98.4223	98.4203	98.3069	98.333	98.2779	98.3638	98.2267	98.2051	98.268	98.3859	98.4847	98.2695	98.3171	98.3262	98.3152	98.2289	98.2155	98.2046	98.157	98.3052	98.201	98.1658	98.312	98.3205	98.3337	98.3369	98.3267	98.3144	98.275	98.3262	98.2471	98.3151	98.2399	98.165	98.1358	98.2485	98.2429	98.2103	98.1568	98.2347	98.226	98.2958	98.3376	98.1748	98.0985	98.3235	98.339	98.2593	98.2561
12503	98.3956	98.4733	98.4173	98.4204	98.2724	98.4082	98.376	98.3625	98.3796	98.3502	98.4335	98.3592	98.2612	98.482	98.5199	98.4953	98.4077	99.2057	99.1157	99.2952	100	98.8462	98.5041	98.4566	98.4323	98.4463	98.5026	98.4754	98.4539	98.3389	98.4834	98.5118	98.4881	98.4262	98.4308	98.3881	98.4448	98.4486	98.4465	98.4574	98.3332	98.4957	98.4738	98.5627	98.5392	98.4899	98.4924	98.6115	98.6088
12687	98.436	98.4231	98.212	98.3722	98.2166	98.2702	98.3864	98.3282	98.3606	98.4537	98.4623	98.5113	98.2906	98.3718	98.3465	98.3848	98.2561	98.2999	98.2777	98.2872	98.4298	98.2223	98.3279	98.2971	98.3452	98.5278	98.5487	98.5161	98.3641	98.3096	98.3941	98.4263	98.3953	98.3207	98.3261	98.3503	98.441	98.2573	98.2874	98.3524	98.2554	98.3566	98.3724	98.3672	98.3353	98.3206	98.3169	98.3797	98.195
12942	98.4622	98.3906	98.2211	98.3662	98.18	98.1495	98.1563	98.2286	98.2905	98.232	98.4413	98.2209	98.2191	98.1871	98.2686	98.175	98.2248	98.1804	98.1068	98.2471	98.2539	98.0849	98.2743	98.2348	98.248	98.2562	98.2692	98.2442	98.2466	98.2281	98.2396	98.249	98.1551	98.191	98.1151	98.228	98.1112	98.2286	98.1739	98.164	98.2048	98.2353	98.1536	98.181	98.1654	98.2691	98.2461	98.2387	98.2401
12991	93.0738	93.0531	92.9697	92.9614	92.9712	93.0091	93.0277	92.9934	93.076	92.9544	93.0111	93.0163	93.0012	92.9587	92.9775	92.9762	93.0134	92.7998	92.9146	92.9653	93.064	92.9524	92.965	92.9634	92.9358	93.0276	93.0191	93.0113	92.9624	92.9821	93.0092	93.0242	92.9708	93.019	93.022	93.0637	93.0152	93.0158	93.1169	92.9609	92.9434	93.0486	92.9526	92.9591	92.9564	92.9625	92.9822	92.997	92.953
13283	98.3388	98.3596	98.1237	98.5599	98.3702	98.3897	98.2481	98.2405	98.4061	98.3869	98.3623	98.3005	98.1719	98.6414	98.6619	98.8017	100	98.311	98.3102	98.3577	98.3282	98.2614	98.418	98.4142	98.503	98.3271	98.4106	98.4978	98.3622	98.2781	98.1828	98.347	98.3424	98.4019	98.3072	98.3082	98.3657	98.2778	98.2478	98.3017	98.3009	98.2733	98.2984	98.3524	98.3463	98.3118	98.3487	98.3172	98.2614
13534	93.122	93.0736	93.1918	93.126	93.1122	93.1849	93.1733	93.2295	93.0658	92.9839	93.1197	93.0615	93.042	93.0801	93.0642	93.0701	93.2101	93.0872	93.0828	93.2545	93.1823	93.0886	93.0753	92.9893	93.0651	93.1638	93.1638	93.1494	93.1537	93.0864	93.1961	93.1486	93.1567	93.0956	93.1494	93.1341	93.1526	93.1161	93.2812	93.1596	93.1571	93.2438	93.2046	93.08	93.102	93.0674	93.169	93.1762	93.0696
13679	93.1267	93.1018	93.0904	93.0969	93.0698	93.1011	93.1111	93.1314	93.0898	92.9942	93.0985	93.1915	93.0972	93.08	93.1329	93.1275	93.1275	93.0928	93.061	93.1873	93.2066	93.0604	93.1057	93.0143	93.0968	93.0032	93.0639	93.0868	93.1558	93.1128	93.1088	93.1087	93.1277	93.1434	93.1173	93.1168	93.1497	93.135	93.2113	93.0611	93.0548	93.1294	93.0629	93.0729	93.0116	93.0661	93.1347	93.1112	93.1086
13686	98.4765	98.4769	98.4107	98.4791	98.325	98.5009	98.4139	98.3799	98.4046	98.4498	98.4826	98.3596	98.3382	98.3872	98.4236	98.4611	98.3259	98.4087	98.3484	98.4475	98.5113	98.4337	98.5606	98.5221	98.5951	98.3927	98.4031	98.4919	98.4158	98.3846	98.4107	98.4818	98.5061	98.4698	98.4148	98.3563	98.509	98.3428	98.3414	98.3844	98.412	98.4758	98.4721	98.4938	98.4746	98.4851	98.4988	98.4654	98.4257
13780	93.1768	93.1158	93.1589	93.2051	93.1413	93.141	93.129	93.1038	93.1171	93.0588	93.1422	93.1114	93.0845	93.1589	93.171	93.1345	93.1988	93.0465	93.0858	93.2684	93.2112	93.1638	93.134	93.1077	93.1208	93.175	93.2537	93.1269	93.1967	93.1355	93.2259	93.1929	93.1931	93.1698	93.1903	93.1311	93.1412	93.0802	93.2593	93.1683	93.0672	93.2507	93.2005	93.1531	93.1387	93.1278	93.1429	93.1425	93.1471
14333	98.6024	98.6477	98.3544	98.3969	98.2708	98.3351	98.5131	98.438	98.4913	98.4797	98.5311	98.4435	98.4006	98.4299	98.4295	98.4602	98.3546	98.379	98.3536	98.4547	98.4392	98.3487	98.4665	98.3936	98.5053	98.4593	98.4695	98.5411	98.4948	98.5042	98.4956	98.5419	98.5048	98.5113	98.5118	98.4265	98.553	98.4271	98.4092	98.452	98.4207	98.4006	98.43	98.5161	98.497	98.4171	98.3963	98.4959	98.4344
14461	93.1876	93.1654	93.0345	93.0852	93.1069	93.2315	93.1485	93.1297	93.114	93.1288	93.0914	93.0919	93.0468	93.0291	93.131	93.0997	93.1467	93.0924	93.0519	93.1547	93.175	93.0952	93.1212	92.9446	93.0365	93.1007	93.1424	93.1307	93.1015	93.1811	93.1151	93.133	93.1111	93.0933	93.071	93.1091	93.0911	93.1165	93.2127	93.12	93.1073	93.2617	93.1293	93.0759	92.9746	93.1417	93.1621	93.1331	93.1287
14557	97.7536	97.7903	97.6801	97.8037	97.6821	97.7641	97.6396	97.5602	97.7508	97.7124	97.8753	97.8616	97.6288	97.6175	97.6199	97.6587	97.6546	97.7504	97.717	97.7725	97.84	97.6774	97.7577	97.7148	97.7802	97.5499	97.6173	97.7803	97.7663	97.7695	97.8381	97.7757	97.7991	97.6728	97.6871	97.5156	97.6528	97.7279	97.7236	97.8061	97.7307	97.7387	97.8313	97.7905	97.7279	97.9382	97.8529	97.8821	97.7689
14676	92.2875	92.2546	92.0403	92.0702	92.1303	92.1859	92.1919	92.1634	92.3085	92.1521	92.0785	92.3201	92.263	92.3508	92.3636	92.2986	92.3886	91.9241	92.0227	92.1096	91.9799	92.0437	92.3413	92.2037	92.1805	92.2115	92.2382	92.2685	92.1373	92.2054	92.0769	92.0282	92.1765	92.0834	92.0969	92.2667	92.3081	92.2271	92.2381	92.1539	92.0961	92.0051	92.1922	92.1933	92.0183	92.1318	92.1881	92.0887	91.9832
15026	98.0184	98.0474	97.8962	97.9274	97.8414	97.8365	97.8973	97.9206	98.0388	98.0517	98.1641	97.9379	97.9598	97.8965	97.833	97.877	97.8893	97.8673	97.8665	97.9884	98.0058	97.9444	97.8537	97.8402	97.9401	97.8551	97.8568	97.8994	98.1883	98.085	98.0843	98.0433	98.0814	98.0951	98.0883	97.9439	98.0893	97.9115	98.0101	98.0175	97.9832	98.0229	98.0688	98.0499	98.0326	98.0734	98.0654	98.2947	98.1813
15111	98.5958	98.5774	98.3033	98.4026	98.3301	98.2766	98.5232	98.5591	99.5779	100	98.6635	98.4621	98.3627	98.4464	98.4837	98.391	98.4001	98.2427	98.2277	98.3571	98.349	98.2982	98.3501	98.3722	98.3465	98.4756	98.4482	98.4998	98.3202	98.3499	98.3429	98.3837	98.2653	98.3866	98.4056	98.3331	98.3673	98.2179	98.2971	98.3698	98.3158	98.3194	98.2954	98.3781	98.3484	98.3072	98.3201	98.2638	98.3127
15172	98.4602	98.4771	98.3819	98.4238	98.2735	98.3445	98.4246	98.2563	98.3766	98.4044	98.4528	98.3164	98.1806	98.3338	98.3392	98.4028	98.4532	98.3854	98.4224	98.4365	98.4683	98.2435	98.4077	98.4636	98.4226	99.9383	100	99.8556	98.3293	98.3165	98.4191	98.4312	98.4102	98.405	98.3825	98.2207	98.4314	98.3788	98.3859	98.3244	98.3519	98.3542	98.351	98.3484	98.3428	98.372	98.397	98.3516	98.2655
15292	93.026	93.0026	92.9631	92.9581	92.9561	93.0504	93.0698	93.0347	93.0457	92.9688	93.0192	92.9933	92.9702	93.0675	93.0836	92.9604	92.9461	92.902	92.9172	93.0567	93.0129	92.9543	92.9869	93.0077	92.9863	93.0562	93.0661	93.0941	93.0146	92.9796	93.0946	92.9803	92.9937	93.0222	93.0173	92.998	93.036	93.0124	93.0912	93.0575	92.9192	93.0406	93.0132	93.0153	92.9508	92.9702	93.0111	93.0816	92.9625
15297	92.1431	92.0921	91.9706	92.1279	92.1631	91.9721	92.0751	92.1392	92.1247	92.0715	92.1985	92.0824	91.9879	92.0848	92.091	92.126	92.1035	91.9649	91.9952	92.1508	92.099	91.9783	92.0322	91.9897	92.0109	92.1094	92.1794	92.1214	92.1663	92.1165	92.057	92.1814	92.0949	92.0588	92.0814	92.0813	92.0328	92.1274	92.225	92.1227	92.0023	92.1956	92.04	92.0693	91.9701	92.0554	92.0748	92.1006	91.9877
15336	98.4012	98.499	98.2131	98.367	98.1627	98.3578	98.403	98.3837	98.4323	98.4517	98.3931	98.2312	98.2867	98.3396	98.2624	98.3562	98.1837	98.3587	98.3872	98.4154	98.4449	98.3415	98.3582	98.345	98.366	98.3682	98.3686	98.3993	98.6796	98.531	98.6443	98.7038	98.6831	98.5701	98.571	98.5346	98.5847	98.4857	98.4656	98.667	98.4719	98.6568	98.5534	98.6275	98.5686	98.4782	98.4832	98.616	98.5439
15498	98.3665	98.4825	98.2742	98.3351	98.2062	98.3192	98.344	98.2863	98.5555	98.5338	98.6311	98.4177	98.3866	98.3985	98.3999	98.4148	98.4033	98.1825	98.208	98.3111	98.3528	98.2126	98.3958	98.3578	98.3277	98.3637	98.3761	98.4639	98.3126	98.3394	98.3088	98.4191	98.2741	98.3166	98.2442	98.327	98.4069	98.3012	98.3057	98.3021	98.329	98.3224	98.2981	98.3223	98.3034	98.3241	98.3114	98.3348	98.2745
15640	98.4411	98.4511	98.1737	98.3394	98.2256	98.167	98.3721	98.2804	98.3589	98.4156	98.4363	98.4882	98.228	98.336	98.3389	98.2621	98.2543	98.2085	98.3092	98.3134	98.2761	98.2298	98.3256	98.3242	98.4063	98.5655	98.5627	98.4453	98.3222	98.3196	98.3296	98.4225	98.3378	98.3212	98.2833	98.3617	98.4355	98.3092	98.3074	98.3503	98.2857	98.387	98.2331	98.3708	98.3604	98.3251	98.3528	98.3457	98.1088
15656	98.354	98.4159	98.3758	98.4064	98.1592	98.4154	98.3015	98.3251	98.3173	98.2889	98.3569	98.2371	98.2487	98.3971	98.3741	98.3532	98.3726	99.4007	99.4193	100	99.3307	98.9477	98.4344	98.4515	98.4852	98.4505	98.4505	98.4394	98.4105	98.3406	98.4131	98.405	98.4948	98.3549	98.3771	98.4074	98.422	98.4257	98.4231	98.4185	98.345	98.457	98.4325	98.515	98.4829	98.498	98.4966	98.673	98.6182
15694	98.5688	98.6117	98.4217	98.5033	98.4944	98.4296	98.3379	98.3513	98.4632	98.438	98.6887	98.6187	98.3755	98.4223	98.4214	98.4501	98.3843	98.362	98.3492	98.414	98.4179	98.294	98.5101	98.4582	98.4615	98.3618	98.3814	98.4511	98.3848	98.3511	98.4638	98.4465	98.3945	98.4363	98.4133	98.455	98.3784	98.3219	98.3405	98.3445	98.3529	98.4284	98.2875	98.3842	98.3286	98.408	98.4173	98.3983	98.3438
15721	98.3822	98.455	98.2928	98.4361	98.2474	98.3257	98.3448	98.3335	98.3688	98.3791	98.4698	98.2942	98.2228	98.394	98.3812	98.4712	98.3517	98.3311	98.2867	98.4361	98.4325	98.3508	98.5276	98.452	98.5236	98.4021	98.391	98.3968	98.3857	98.3312	98.3625	98.4209	98.4648	98.4384	98.3915	98.4081	98.4605	98.3416	98.3635	98.3557	98.3677	98.4287	98.3515	98.4061	98.3981	98.4679	98.4426	98.4194	98.3492
15748	98.3819	98.4364	98.4188	98.4377	98.3251	98.3931	98.379	98.2883	98.3511	98.3663	98.5382	98.2093	98.1889	98.3742	98.3365	98.3492	98.2938	98.3447	98.386	98.3988	98.4829	98.3433	98.5266	98.4614	98.5039	98.3009	98.324	98.37	98.3577	98.2875	98.3773	98.4054	98.3815	98.3565	98.3648	98.3457	98.4238	98.3187	98.2631	98.352	98.3461	98.4425	98.3452	98.4468	98.4593	98.5088	98.4694	98.3258	98.3506
15762	91.746	91.7862	91.7322	91.6978	91.752	91.7449	91.7909	91.8097	91.7152	91.7742	91.7004	91.7302	91.7384	91.7176	91.7135	91.7329	91.7517	91.6331	91.7189	91.8741	91.753	91.7218	91.8056	91.7409	91.7698	91.7023	91.8123	91.7947	91.7922	91.7682	91.7109	91.7381	91.7577	91.7392	91.7558	91.7487	91.6889	91.715	91.7392	91.8147	91.765	91.7408	91.6869	91.7986	91.7143	91.8309	91.8652	91.7031	91.7983
15837	98.3604	98.368	98.3066	98.31	98.1681	98.2589	99.5923	100	98.5567	98.5654	98.4054	98.2723	98.1109	98.2926	98.3079	98.3975	98.2231	98.2393	98.2611	98.3173	98.3808	98.2353	98.2749	98.2745	98.3428	98.2984	98.3162	98.3794	98.3498	98.2348	98.2449	98.3819	98.3523	98.3171	98.3605	98.3091	98.4153	98.2322	98.2281	98.3249	98.2736	98.2359	98.2785	98.3669	98.3071	98.2577	98.2732	98.2925	98.2054
15895	91.9763	91.9736	91.8541	91.9058	91.9199	91.9176	91.9133	92.1682	91.9248	91.8591	91.9841	91.9197	91.9045	91.9635	92.0405	91.8798	92.043	91.8401	91.8785	91.9256	91.938	91.9152	91.9226	91.819	91.9536	92.0166	92.0059	91.9814	91.9673	91.8695	91.9004	91.9839	92.0031	91.9499	91.8815	92.0257	91.8744	91.9531	92.0391	91.9663	91.8453	91.9555	91.8843	91.9582	91.9133	91.918	91.9773	91.891	91.8476
15962	98.3467	98.4655	98.2149	98.2757	98.1629	98.1524	98.2673	98.1705	98.4861	98.4059	98.616	98.3483	98.3151	98.3223	98.2781	98.3257	98.2297	98.2621	98.2594	98.3123	98.3135	98.1144	98.3198	98.3066	98.319	98.3106	98.275	98.3881	98.297	98.2466	98.3146	98.3655	98.2566	98.3162	98.2919	98.1502	98.3173	98.3047	98.2882	98.266	98.2436	98.3454	98.3121	98.3764	98.2841	98.382	98.3101	98.3671	98.3008
16064	98.4318	98.4725	98.3441	98.427	98.2928	98.4624	98.4361	98.3492	98.3544	98.3775	98.515	98.3085	98.2803	98.3533	98.3969	98.3963	98.3782	98.3322	98.3733	98.404	98.4715	98.3445	98.4966	98.4649	98.573	98.3457	98.4109	98.4212	98.4405	98.3489	98.3806	98.4041	98.43	98.4049	98.3882	98.4114	98.456	98.341	98.2796	98.2938	98.3623	98.4441	98.4184	98.4542	98.3893	98.5043	98.4705	98.4186	98.393
16099	88.2299	88.2362	88.1753	88.2767	88.225	88.2398	88.1259	88.2614	88.3422	88.2389	88.283	88.3165	88.172	88.3159	88.4129	88.3655	88.3888	88.072	88.1099	88.261	88.1915	88.0292	88.2618	88.2289	88.3188	88.1944	88.3041	88.2165	88.2691	88.2996	88.195	88.3045	88.2932	88.2502	88.2201	88.2113	88.1848	88.1899	88.2332	88.269	88.0573	88.3879	88.24	88.2836	88.1217	88.2034	88.2777	88.2463	88.3669
16116	92.7812	92.8258	92.7435	92.855	92.9254	92.812	92.8338	92.81	92.8341	92.8149	92.9766	92.8037	92.7472	92.9147	92.8629	92.8883	92.7671	92.6885	92.6848	92.8754	92.9189	92.817	92.8158	92.8388	92.8171	92.7599	92.7859	92.8002	92.8159	92.8239	92.9251	92.8885	92.7751	92.7321	92.7229	92.7188	92.8083	92.7208	92.8715	92.7796	92.6214	92.8257	92.8461	92.7521	92.7348	92.8178	92.8553	92.8256	92.8317
16137	92.0006	91.9447	91.8553	91.8829	91.904	91.9038	91.9938	92.1469	91.968	91.901	91.9235	91.8828	91.9102	91.9126	91.9813	91.8606	92.0369	91.807	91.8168	91.9626	91.9312	91.9184	91.9287	91.8293	91.8941	92.0398	91.9985	92.0181	91.9271	91.94	91.888	91.9545	91.9056	91.9424	91.9088	92.042	91.8556	91.9763	92.0165	91.9365	91.8438	92.0145	91.9223	91.9398	91.8498	91.9489	91.9839	91.9166	91.8433
16164	98.3816	98.4506	98.4224	98.4523	98.2585	98.5137	98.4561	98.3517	98.3825	98.4367	98.5226	98.328	98.3178	98.308	98.3136	98.4098	98.3262	98.3533	98.4	98.4446	98.4974	98.2531	98.5289	98.5424	98.4806	98.3786	98.3491	98.4406	98.4147	98.3723	98.3755	98.4108	98.4268	98.4219	98.3689	98.4158	98.4769	98.3211	98.33	98.3299	98.3041	98.4485	98.4718	98.4703	98.4262	98.4612	98.4422	98.3445	98.37
16198	94.1245	94.1289	94.1113	94.1081	94.0419	94.0594	94.0724	94.1906	94.1586	94.1591	94.1509	94.0186	94.0488	94.1855	94.1918	94.1024	94.3614	94.1451	94.0642	94.1798	94.1221	94.0591	94.1682	94.1812	94.2088	94.1098	94.1331	94.1542	94.0442	93.9939	93.9849	94.1614	94.0811	94.0323	94.0203	94.0818	94.0677	93.9966	94.0756	94.1435	93.9218	94.094	94.0609	94.0392	94.0439	94.0435	94.0741	94.024	94.0988
16229	93.1311	93.1252	93.1465	93.1553	93.1487	93.2506	93.181	93.1636	93.1823	93.1299	93.1892	93.1441	93.0976	93.1335	93.1707	93.0516	93.2217	93.1291	93.1196	93.2372	93.1819	93.0686	93.1615	93.1589	93.1575	93.1669	93.1874	93.2494	93.1629	93.1024	93.1635	93.1911	93.17	93.1557	93.1824	93.0933	93.148	93.1278	93.2371	93.1532	93.136	93.2113	93.1448	93.1778	93.1497	93.1688	93.1812	93.2455	93.165
16233	93.1305	93.1599	93.1193	93.0772	93.1771	93.2304	93.165	93.2575	93.1202	93.0637	93.1556	93.1851	93.0824	93.1107	93.1186	93.1435	93.2697	93.1376	93.1192	93.222	93.2413	93.0676	93.1795	93.1478	93.1274	93.2144	93.2444	93.2118	93.1749	93.1655	93.1839	93.1997	93.1588	93.1351	93.1745	93.1702	93.1411	93.2453	93.3557	93.2077	93.1488	93.2258	93.2212	93.2795	93.1451	93.1503	93.1969	93.2382	93.1784
16258	91.9568	91.9879	91.9365	91.9657	91.9203	91.964	92.0028	91.9583	91.9324	91.8624	91.9502	91.9405	91.906	91.9127	91.9255	91.8769	91.9701	91.8566	91.8511	91.9815	91.9292	91.8981	92.0385	91.9624	91.9219	91.9348	92.0239	92.0149	91.9722	91.9425	91.8855	91.9387	91.9482	91.946	91.9243	91.9459	91.8909	91.9776	91.9843	91.9677	91.9722	91.9936	91.9557	91.9706	91.9346	91.9408	91.9657	91.9978	91.9391
16376	93.3604	93.3314	93.2863	93.4307	93.3213	93.2829	93.3206	93.3783	93.3797	93.2879	93.3912	93.3722	93.2111	93.3852	93.4151	93.3847	93.529	93.3431	93.3634	93.4748	93.4349	93.257	93.3304	93.3014	93.4572	93.4042	93.4434	93.4148	93.337	93.3118	93.3724	93.3478	93.3622	93.2385	93.2269	93.3124	93.3071	93.3127	93.349	93.4702	93.3661	93.4376	93.417	93.3701	93.3143	93.3724	93.3419	93.4283	93.2869
16377	98.421	98.4473	98.4316	98.4257	98.323	98.4139	98.3907	98.3882	98.4202	98.4209	98.555	98.288	98.2949	98.3674	98.3836	98.4118	98.3634	98.3461	98.338	98.4394	98.3935	98.388	98.5118	98.4716	98.5297	98.4516	98.4452	98.4002	98.3978	98.2818	98.3659	98.4701	98.4207	98.3705	98.4125	98.4686	98.4146	98.3631	98.3313	98.3715	98.3322	98.4327	98.4225	98.4721	98.4324	98.4444	98.4086	98.4104	98.398
16415	93.1348	93.2008	93.1833	93.1392	93.1572	93.2526	93.1933	93.256	93.1617	93.0727	93.1744	93.1474	93.0979	93.1543	93.1449	93.1834	93.2675	93.1809	93.1962	93.1878	93.253	93.1103	93.2138	93.1188	93.1265	93.2112	93.1918	93.2322	93.1667	93.2008	93.2398	93.2104	93.2333	93.1262	93.1682	93.1961	93.1346	93.2414	93.3155	93.2206	93.1558	93.2645	93.242	93.2707	93.1491	93.1706	93.1859	93.2262	93.2064
16474	92.783	92.7562	92.6505	92.689	92.9076	92.8574	92.6988	92.6932	92.7326	92.8149	92.8272	92.8037	92.7195	92.7331	92.7837	92.7071	92.7052	92.6423	92.6884	92.7176	92.8416	92.7157	92.7462	92.7141	92.7387	92.7364	92.7728	92.7394	92.6743	92.6666	92.7115	92.7262	92.7221	92.7759	92.7136	92.7714	92.7969	92.7056	92.7527	92.721	92.5828	92.8001	92.7702	92.7583	92.6736	92.8044	92.7737	92.807	92.779
16476	93.0783	93.0313	93.0726	93.0321	93.061	93.0703	93.0523	93.0663	93.1352	93.0578	93.0681	93.0387	93.0123	92.9975	93.0261	92.9873	93.1077	92.9961	92.9543	93.1511	93.1169	92.9644	93.0042	92.9802	93.0251	93.0983	93.1061	93.0871	93.0917	92.9981	93.05	93.0923	93.1035	93.0482	93.0669	93.0537	93.0977	93.1313	93.177	93.139	93.0574	93.1398	93.0649	93.0646	93.0012	93.0121	93.0384	93.0679	93.0632
16482	93.2401	93.1283	93.1605	93.1288	93.181	93.2833	93.1993	93.1748	93.1899	93.1004	93.2285	93.1934	93.2087	93.1878	93.1843	93.1463	93.1805	93.1137	93.1061	93.295	93.2394	93.1384	93.1408	93.1104	93.0941	93.2085	93.2469	93.2008	93.1881	93.1428	93.2286	93.153	93.1977	93.1686	93.1646	93.1806	93.213	93.2085	93.3245	93.2064	93.1296	93.275	93.1766	93.2257	93.1321	93.1783	93.1849	93.2116	93.1445
16493	98.4005	98.4866	98.2784	98.3234	98.2119	98.2181	98.2617	98.2134	98.5463	98.4598	98.6569	98.3547	98.3645	98.3577	98.3346	98.3805	98.2918	98.2882	98.3011	98.3477	98.3916	98.1355	98.3657	98.3656	98.3312	98.3239	98.3614	98.4202	98.346	98.307	98.3332	98.4261	98.2741	98.3528	98.3019	98.2094	98.4078	98.359	98.2943	98.3092	98.3202	98.3662	98.3015	98.3962	98.3325	98.349	98.3549	98.4013	98.3061
16500	92.3687	92.3869	92.3583	92.3354	92.399	92.3779	92.3997	92.3622	92.3341	92.294	92.3353	92.2767	92.3029	92.3355	92.3692	92.3241	92.3174	92.2243	92.2412	92.3917	92.3148	92.2906	92.3434	92.2909	92.3098	92.359	92.3258	92.3815	92.2602	92.3285	92.342	92.3227	92.3253	92.2791	92.2775	92.3058	92.3765	92.3396	92.3641	92.3812	92.3063	92.2482	92.3544	92.3772	92.3516	92.3722	92.4133	92.415	92.3474
16508	92.5517	92.6167	92.3629	92.5452	92.5203	92.5377	92.4745	92.5907	92.5143	92.3969	92.549	92.6319	92.489	92.5573	92.5861	92.6189	92.5508	92.4005	92.5006	92.6093	92.5428	92.4517	92.5787	92.5748	92.5236	92.4631	92.5027	92.5721	92.5592	92.6034	92.5985	92.6326	92.5359	92.5431	92.5274	92.6465	92.6341	92.5555	92.5908	92.5683	92.5086	92.5143	92.5648	92.5807	92.5104	92.5518	92.5683	92.5583	92.6182
16548	98.3333	98.446	98.2656	98.4037	98.3035	98.4026	98.3746	98.329	98.3436	98.3184	98.4813	98.3652	98.2304	98.4608	98.4707	98.3704	98.4684	98.3987	98.4062	98.4398	98.5239	98.4182	99.8949	99.8802	100	98.4243	98.4456	98.4672	98.3564	98.3451	98.3923	98.3934	98.344	98.363	98.2974	98.3309	98.3788	98.3147	98.2788	98.3756	98.2334	98.3537	98.3401	98.4425	98.4084	98.4028	98.3948	98.3494	98.3644
16583	93.1453	93.1365	93.1015	93.0988	93.0853	93.116	93.1609	93.1283	93.0813	93.0351	93.0404	93.1704	93.0244	93.0829	93.1099	93.0542	93.1723	93.0753	93.0727	93.2139	93.1887	92.9886	93.0818	93.0072	93.0362	93.0242	93.0794	93.0384	93.1177	93.0294	93.137	93.1246	93.1422	93.1611	93.0835	93.0926	93.1691	93.0759	93.1655	93.1193	93.0741	93.1488	93.1362	93.0811	93.015	93.0599	93.0758	93.0996	93.0808
16626	98.3734	98.4481	98.3783	98.3205	98.1907	98.398	98.2588	98.2238	98.2825	98.2097	98.3843	98.243	98.1589	98.3971	98.3388	98.302	98.2771	98.3069	98.3321	98.413	98.447	98.3058	98.326	98.343	98.3444	98.3505	98.3939	98.4105	98.617	98.5415	98.5903	98.5671	98.5649	98.5974	98.5952	98.5359	98.5948	100	99.8685	98.5416	98.7478	98.4727	98.4482	98.4658	98.4606	98.3263	98.3829	98.4903	98.4564
16690	92.4491	92.4984	92.3997	92.4423	92.4019	92.3923	92.3851	92.5624	92.4216	92.2677	92.4094	92.3666	92.3596	92.4025	92.4669	92.4502	92.4542	92.3468	92.3487	92.4242	92.4502	92.3756	92.389	92.3669	92.4365	92.4688	92.4745	92.4443	92.4034	92.4262	92.4246	92.4596	92.4242	92.4388	92.4046	92.6013	92.401	92.3974	92.4427	92.4574	92.4019	92.3762	92.3586	92.4489	92.4005	92.4536	92.4654	92.4461	92.3465
16718	98.4115	98.4945	98.4319	98.3691	98.2199	98.3991	98.354	98.3283	98.4351	98.3595	98.5137	98.3689	98.2171	98.4351	98.3812	98.372	98.3972	98.4795	98.435	98.5382	98.5007	98.3957	98.4582	98.4233	98.4343	98.3409	98.3524	98.3552	98.6073	98.5621	98.6589	98.6457	98.5421	98.5991	98.5724	98.6441	98.6184	98.4912	98.4593	98.5239	98.49	98.794	98.8259	99.9805	100	98.6718	98.6822	98.6022	98.5561
16767	98.5828	98.6712	98.4886	98.395	98.2899	98.4103	98.4326	98.3596	98.4712	98.464	98.5385	98.4713	98.3703	98.412	98.4335	98.4131	98.3836	98.3128	98.3643	98.4256	98.4404	98.2893	98.424	98.3912	98.4568	98.5025	98.4689	98.5043	98.4358	98.4448	98.5032	98.4718	98.461	98.5335	98.5239	98.4883	98.525	98.4137	98.3944	98.4246	98.3759	98.4563	98.3886	98.5253	98.4481	98.4317	98.462	98.525	98.4007
16815	93.1899	93.121	93.147	93.1271	93.0904	93.1513	93.1846	93.136	93.1771	93.0915	93.1063	93.1707	93.0545	93.0885	93.1377	93.0682	93.2056	93.0745	93.0653	93.2745	93.1795	93.044	93.102	93.0348	93.0572	93.0893	93.1347	93.0805	93.1093	93.0809	93.1647	93.1321	93.1708	93.1466	93.1648	93.1545	93.1978	93.1098	93.2217	93.07	93.0423	93.1752	93.0776	93.0843	93.0285	93.0838	93.0967	93.1204	93.1008
16822	98.424	98.5117	98.2864	98.3087	98.2984	98.3612	98.3802	98.2152	98.4005	98.3897	98.5059	98.3428	98.258	98.3102	98.2549	98.2742	98.1152	98.4161	98.3309	98.4296	98.4488	98.3047	98.3731	98.3544	98.4131	98.289	98.3125	98.4312	98.7836	98.642	98.6962	98.7699	98.7285	98.6739	98.6778	98.5362	98.7866	98.6212	98.5869	98.5499	98.6441	98.5226	98.5926	98.7141	98.6	98.5476	98.5751	99.021	98.8326
16854	98.399	98.4889	98.4148	98.3959	98.2293	98.4207	98.3557	98.3641	98.4392	98.3934	98.4949	98.4075	98.2104	98.3855	98.3803	98.3453	98.3715	98.4419	98.4361	98.4973	98.5171	98.447	98.4813	98.4488	98.4395	98.355	98.3463	98.3808	98.649	98.6182	98.7001	98.6746	98.5343	98.5715	98.5439	98.615	98.5729	98.4403	98.5003	98.5399	98.4822	98.7843	98.8109	100	99.9443	98.6739	98.6986	98.6141	98.5692
16870	98.3486	98.4012	98.3138	98.3199	98.2595	98.349	100	99.6772	98.5031	98.5423	98.4437	98.345	98.1983	98.4084	98.4172	98.3806	98.2665	98.3217	98.3244	98.3381	98.4255	98.2842	98.298	98.2953	98.3633	98.3643	98.3911	98.4397	98.3135	98.389	98.3133	98.3999	98.4217	98.3917	98.3918	98.3774	98.4508	98.2892	98.3297	98.3063	98.2905	98.3049	98.2973	98.3704	98.3832	98.3245	98.3185	98.339	98.2747
16909	93.1571	93.1277	93.0903	93.0656	93.0907	93.1375	93.1548	93.1672	93.0886	93.0373	93.1175	93.0291	93.0416	93.0684	93.0814	92.9877	93.1067	93.0544	93.0406	93.1881	93.1023	93.0427	92.9986	93.0138	93.0025	93.1171	93.0426	93.1444	93.0974	93.1038	93.1453	93.1401	93.1019	93.0799	93.0287	93.0739	93.1042	93.0184	93.1827	93.1007	93.0434	93.1571	93.1232	93.1248	93.1086	93.0846	93.1433	93.1184	93.0442
16949	91.8428	91.7959	91.7403	91.7035	91.798	91.8175	91.7421	91.8	91.8334	91.815	91.7466	91.7617	91.8135	91.7861	91.8645	91.7311	91.765	91.6614	91.646	91.8604	91.7449	91.6276	91.7976	91.7725	91.7869	91.7455	91.7455	91.773	91.7394	91.8101	91.7778	91.7818	91.7812	91.7399	91.7705	91.7022	91.7307	91.7681	91.7609	91.6862	91.7392	91.8069	91.7434	91.854	91.8067	91.7866	91.8356	91.7763	91.8314
16976	98.6169	98.6676	98.4758	98.4074	98.2954	98.4151	98.469	98.4039	98.4762	98.5097	98.5436	98.4433	98.3862	98.4334	98.4482	98.4389	98.3904	98.3582	98.3964	98.411	98.4576	98.3472	98.4065	98.4145	98.4604	98.4762	98.4637	98.5285	98.5222	98.4472	98.4671	98.5473	98.472	98.4911	98.4794	98.548	98.5744	98.4412	98.4334	98.4494	98.3738	98.4803	98.4278	98.5436	98.5128	98.4262	98.4461	98.5177	98.3884
17015	98.382	98.5073	98.27	98.3326	98.2223	98.1963	98.3055	98.2073	98.541	98.5111	98.631	98.4374	98.3294	98.3124	98.2612	98.3522	98.2854	98.2385	98.2364	98.3197	98.359	98.1448	98.3742	98.3267	98.3474	98.3053	98.3492	98.421	98.3859	98.3259	98.3429	98.4364	98.318	98.3416	98.3553	98.1967	98.3912	98.3807	98.3421	98.2944	98.2677	98.3843	98.309	98.3592	98.3388	98.3461	98.3385	98.4046	98.3011
17170	93.1853	93.1118	93.2603	93.1464	93.0926	93.1984	93.2078	93.2093	93.185	93.0865	93.2005	93.1641	93.1523	93.1984	93.2311	93.1784	93.2171	93.1679	93.1189	93.2697	93.1977	93.0737	93.0904	93.0423	93.1193	93.1517	93.2182	93.1798	93.1216	93.1249	93.1231	93.2276	93.2314	93.1374	93.1758	93.1285	93.167	93.1169	93.2719	93.2137	93.1009	93.2356	93.1785	93.2176	93.136	93.2055	93.2012	93.1976	93.1608
17256	91.8589	91.8465	91.7358	91.6835	91.7504	91.8293	91.7855	91.7654	91.8197	91.7927	91.7768	91.7187	91.7996	91.8218	91.8761	91.7715	91.7132	91.6679	91.7279	91.8574	91.7773	91.7372	91.7587	91.7812	91.7702	91.7392	91.7752	91.8201	91.7633	91.7652	91.7583	91.8069	91.7464	91.7391	91.7542	91.7417	91.7308	91.7782	91.7918	91.8539	91.7967	91.7841	91.7455	91.8759	91.8018	91.8204	91.8241	91.7754	91.7813
17294	91.829	91.8533	91.7687	91.8307	91.8604	91.8622	91.8277	91.8346	91.7782	91.7662	91.8041	91.7541	91.7763	91.8696	91.9317	91.8686	91.8515	91.7696	91.7813	91.9342	91.7324	91.7351	91.8742	91.8329	91.795	91.829	91.798	91.8386	91.8992	91.8236	91.7995	91.882	91.8646	91.878	91.8361	91.8194	91.8445	91.7877	91.8256	91.9115	91.8247	91.8822	91.8426	91.8737	91.8312	91.8809	91.9234	91.878	91.8557
17350	91.8162	91.7923	91.7369	91.7988	91.7856	91.7816	91.8386	91.8775	91.8401	91.7806	91.8776	91.7582	91.7304	91.8629	91.8777	91.8541	91.7859	91.7042	91.7935	91.8453	91.7608	91.6896	91.8309	91.868	91.8204	91.7658	91.7899	91.8412	91.8446	91.8002	91.7707	91.8169	91.7472	91.7944	91.8048	91.7421	91.7711	91.8054	91.7758	91.8376	91.7904	91.9108	91.8102	91.8579	91.7943	91.8092	91.8229	91.8207	91.8031
17522	98.3785	98.4593	98.4136	98.4743	98.2489	98.5129	98.4247	98.2942	98.3488	98.3726	98.5459	98.2714	98.2761	98.3055	98.3264	98.3999	98.3257	98.3405	98.4149	98.4439	98.4644	98.2586	98.5204	98.4953	98.5002	98.3258	98.3678	98.4696	98.4054	98.3524	98.4037	98.4496	98.4213	98.3823	98.3588	98.3848	98.4632	98.3208	98.3052	98.3443	98.36	98.4371	98.4565	98.4706	98.4537	98.5103	98.4569	98.3847	98.417
17541	98.1506	98.2335	98.1631	98.1797	98.0578	98.2169	98.1924	98.1516	98.2839	98.267	98.2699	98.2749	98.243	98.1812	98.1468	98.1021	98.1232	98.187	98.1554	98.1921	98.2289	98.2272	98.2	98.1753	98.2089	98.1988	98.1533	98.1901	98.3336	98.1743	98.3238	98.2758	98.2608	98.2491	98.2198	98.28	98.254	98.1701	98.204	98.2915	98.1797	98.3538	98.3517	98.2752	98.2483	98.3523	98.3454	98.3114	98.282
17605	97.92	97.9453	97.8698	97.9645	97.7073	97.9067	97.8007	97.7559	97.8689	97.8521	97.9626	97.8197	97.8302	97.8115	97.839	97.8084	97.8039	97.8766	97.8512	97.9315	97.9468	97.8123	97.9234	97.8902	97.904	97.7772	97.7649	97.9288	98.0834	97.9408	97.9701	97.9429	97.9781	98	97.9243	97.8464	97.9372	97.8388	97.8839	97.9677	97.9089	97.9848	98.0256	97.9605	97.9107	97.9714	97.9801	97.9407	98
17655	98.623	98.6427	98.4348	98.4124	98.312	98.3906	98.4657	98.444	98.5425	98.5223	98.5925	98.4764	98.4979	98.4084	98.4442	98.4497	98.4249	98.3557	98.3813	98.4374	98.4812	98.3437	98.4949	98.3874	98.4727	98.5169	98.5088	98.5475	98.4984	98.4492	98.5047	98.5495	98.5038	98.4996	98.4952	98.4991	98.5838	98.4109	98.4056	98.4565	98.3761	98.4589	98.4297	98.5645	98.5432	98.4231	98.4186	98.528	98.4303
17658	98.3929	98.5432	98.4053	98.3392	98.285	98.4511	98.4267	98.3519	98.4334	98.3999	98.4491	98.3132	98.3865	98.3616	98.3063	98.3505	98.3831	98.4164	98.3583	98.4447	98.4188	98.4439	98.3755	98.4001	98.4337	98.4501	98.4313	98.3725	98.7113	98.6032	98.6713	98.6703	98.6888	98.6626	98.6308	98.5977	98.6288	98.5594	98.5099	98.5783	98.5322	98.6676	98.6947	98.6963	98.6525	98.5118	98.5247	98.6627	98.5873
17708	98.4237	98.4319	98.3858	98.4485	98.299	98.4956	98.4293	98.3785	98.4214	98.4049	98.578	98.2827	98.2848	98.3906	98.4149	98.3502	98.3859	98.3584	98.3613	98.443	98.4763	98.3919	98.5609	98.5554	98.6027	98.4114	98.4237	98.4452	98.369	98.3181	98.3688	98.4571	98.3987	98.432	98.4109	98.4487	98.4633	98.3415	98.2715	98.3724	98.2846	98.4571	98.4437	98.4622	98.437	98.5015	98.4349	98.4233	98.424
17794	92.0719	92.0556	91.8834	91.9425	91.9304	91.9884	91.8785	92.0315	91.9942	91.9686	91.9721	92.0167	91.8936	91.9429	91.9726	91.9895	92.033	91.7793	91.8282	92.0524	91.9997	91.9255	91.9979	91.9589	91.9524	91.9698	92.0116	91.9152	91.9469	91.8835	91.9564	91.9843	91.9832	91.9088	91.9266	92.1281	91.9715	92.0176	92.1195	92.0209	91.8857	91.9939	91.9289	91.9913	91.8464	91.9128	91.949	91.9574	91.9153
17867	88.4324	88.4115	88.4271	88.3342	88.4212	88.4449	88.3204	88.5273	88.4563	88.3617	88.377	88.4955	88.4094	88.489	88.4822	88.3547	88.477	88.3854	88.3187	88.469	88.4071	88.3434	88.4247	88.4528	88.4373	88.4982	88.4391	88.4669	88.3746	88.3977	88.4689	88.5224	88.4258	88.382	88.3805	88.4175	88.3967	88.3782	88.5059	88.495	88.277	88.5132	88.416	88.4301	88.4201	88.4752	88.4324	88.4737	88.4051
17883	98.3673	98.5226	98.2274	98.3123	98.3417	98.3127	98.3173	98.2019	98.3782	98.4121	98.4681	98.2665	98.227	98.2428	98.2344	98.1796	98.0789	98.378	98.2852	98.4155	98.4148	98.2524	98.3352	98.323	98.3532	98.3238	98.313	98.3834	98.7401	98.6447	98.7159	98.7197	98.7258	98.6515	98.6092	98.577	98.7172	98.5671	98.5464	98.591	98.5505	98.6066	98.5906	98.6569	98.6018	98.4912	98.5154	98.952	98.8264
17969	91.8165	91.9256	91.7235	91.7844	91.769	91.9035	91.8268	91.8927	91.9066	91.8103	91.8777	91.7235	91.8335	91.8022	91.81	91.7372	91.8189	91.691	91.7072	91.8805	91.8249	91.7929	91.8599	91.8067	91.773	91.7929	91.8523	91.8546	91.8871	91.8502	91.775	91.8891	91.8321	91.8403	91.8451	91.8759	91.8277	91.8048	91.7842	91.9071	91.8293	91.8582	91.8113	91.8842	91.809	91.8764	91.8878	91.9024	91.8144
18221	92.0011	91.9836	91.9285	91.8717	91.923	91.9137	91.8537	91.9169	91.9945	91.9139	91.9152	91.9113	91.8806	91.921	91.8573	91.9206	92.002	91.8837	91.8974	91.952	91.9297	91.8654	91.9725	91.9327	92.0015	91.9235	91.9218	91.9112	91.939	91.9702	91.9006	91.9235	91.9904	91.9215	91.9492	91.9258	92.0124	91.9601	91.9607	92.0081	91.8346	91.8602	91.9103	91.997	91.872	91.9382	91.9229	92.0343	92.0338
18612	91.8054	91.7364	91.8228	91.7311	91.7348	91.8022	91.8333	91.8386	91.7796	91.7168	91.7278	91.7908	91.852	91.838	91.8518	91.8308	91.8475	91.5945	91.6578	91.8608	91.7069	91.6384	91.8943	91.8608	91.7832	91.781	91.8414	91.8757	91.7868	91.819	91.6967	91.7413	91.7329	91.7362	91.6857	91.8137	91.8414	91.658	91.7099	91.7768	91.7014	91.7781	91.8306	91.7489	91.6981	91.7766	91.7966	91.7108	91.7315
18684	98.4584	98.4963	98.3666	98.4571	98.2477	98.3418	98.3537	98.2332	98.3695	98.3903	98.3864	98.2872	98.1785	98.3407	98.3298	98.4227	98.4488	98.3556	98.387	98.4028	98.4416	98.2185	98.448	98.441	98.4459	100	99.9535	99.8114	98.3435	98.2963	98.3045	98.467	98.4314	98.3682	98.3755	98.2631	98.3517	98.3557	98.3474	98.3064	98.3597	98.3452	98.3598	98.356	98.318	98.3758	98.3704	98.3553	98.2693
18703	92.134	92.1766	92.1633	92.1309	92.1636	92.1963	92.0463	92.2007	92.1332	92.0336	92.1264	92.2752	92.128	92.0983	92.1202	92.1515	92.1359	92.0763	92.0821	92.1531	92.1317	92.1378	92.1019	92.0456	92.1433	92.1414	92.1516	92.2045	92.1188	92.1463	92.0967	92.1386	92.181	92.1133	92.1234	92.2658	92.1424	92.1861	92.197	92.1832	92.0249	92.2769	92.1906	92.2239	92.1266	92.1571	92.1315	92.189	92.1986
18765	98.3792	98.5	98.3158	98.3718	98.2466	98.406	98.3553	98.2861	98.3748	98.3755	98.4626	98.2589	98.3499	98.3337	98.3481	98.3576	98.3131	98.3479	98.3393	98.4321	98.4061	98.4317	98.3153	98.2866	98.4113	98.3726	98.3817	98.3371	98.7448	98.6135	98.5624	98.6542	98.6277	98.6241	98.5833	98.5846	98.6557	98.5138	98.5311	98.6231	98.5591	98.6564	98.6576	98.6477	98.6389	98.5139	98.5165	98.628	98.5529
18883	91.7863	91.8403	91.7144	91.7502	91.7282	91.7818	91.8248	91.9092	91.832	91.7986	91.7617	91.7888	91.8187	91.8432	91.8486	91.7981	91.77	91.6856	91.7488	91.8607	91.7828	91.7504	91.7822	91.816	91.7764	91.8148	91.8258	91.817	91.7494	91.8132	91.7299	91.8636	91.7948	91.7773	91.7721	91.8281	91.8402	91.7972	91.8312	91.793	91.7777	91.8352	91.7686	91.8358	91.7654	91.7994	91.8566	91.8098	91.7955
18927	98.2032	98.2514	98.1101	98.1874	98.0646	98.1933	98.1242	98.0622	98.2674	98.1779	98.2795	98.1183	98.1362	98.0947	98.0829	98.1482	98.0659	98.152	98.0746	98.2006	98.2213	98.1948	98.231	98.1462	98.1832	98.1453	98.1006	98.1819	98.2745	98.1841	98.2174	98.2209	98.2751	98.2199	98.2367	98.1228	98.2394	98.1311	98.0979	98.2383	98.1538	98.3585	98.305	98.3507	98.201	98.2896	98.3562	98.327	98.2993
18928	92.4142	92.3819	92.2803	92.4112	92.4004	92.4356	92.2936	92.4223	92.3633	92.4031	92.4531	92.3553	92.2765	92.4322	92.432	92.3839	92.3801	92.3384	92.3066	92.4323	92.3884	92.367	92.3589	92.3646	92.3289	92.3874	92.4099	92.4425	92.4592	92.4238	92.401	92.3484	92.4358	92.2725	92.2844	92.3499	92.3989	92.4007	92.5094	92.4266	92.2454	92.3313	92.465	92.4013	92.211	92.4424	92.5018	92.3897	92.3462
18995	97.8007	97.8535	97.692	97.7944	97.6896	97.7546	97.6729	97.6283	97.8571	97.7222	97.9271	97.8163	97.7502	97.6692	97.6672	97.6925	97.6581	97.7707	97.7578	97.8314	97.808	97.6414	97.7574	97.7577	97.8136	97.7212	97.6954	97.8284	97.9042	97.8073	97.8254	97.8594	97.7788	97.8236	97.8138	97.6421	97.7826	97.7351	97.7775	97.8309	97.7374	97.8536	97.8422	97.8733	97.8585	97.947	97.919	97.8916	97.8232
19005	98.3894	98.4044	98.278	98.3404	98.2168	98.2483	98.2962	98.2666	98.4302	98.4652	98.4598	98.4584	98.2186	98.3192	98.3117	98.3271	98.2342	98.1794	98.237	98.2848	98.2252	98.2439	98.3811	98.3424	98.4413	98.5593	98.5917	98.4924	98.3895	98.2985	98.3565	98.3591	98.3202	98.3387	98.3242	98.3004	98.4192	98.2901	98.2862	98.3378	98.256	98.3051	98.291	98.3587	98.2977	98.3074	98.3319	98.3297	98.2039
19107	93.9849	93.9058	93.8698	93.8315	93.9631	93.9478	93.9317	93.933	93.869	93.8946	93.9853	93.9317	93.9018	93.91	93.8698	93.8057	94.0506	93.9072	93.8706	93.9278	93.9264	93.8103	93.9009	93.8449	93.9784	93.9893	93.9262	93.8782	93.8922	93.9515	93.9518	93.8787	93.9066	93.8991	93.937	93.9115	93.908	93.8741	93.9279	93.8121	93.8285	93.9516	94.0089	93.927	93.8734	93.9329	94.0026	93.9276	93.9203
19391	92.1667	92.1801	92.1305	92.0571	92.0923	92.1678	92.1615	92.1545	92.1686	92.0676	92.0984	92.0948	92.1679	92.1573	92.2363	92.2085	92.2059	92.0608	91.9734	92.142	92.0837	92.0363	92.1518	92.1314	92.1186	92.0683	92.1186	92.1647	92.056	92.1958	92.0547	92.1124	92.0901	92.0403	92.0984	92.2021	92.1542	92.1024	92.0747	92.1592	91.9451	92.0723	92.1488	92.0815	92.0302	92.0668	92.0973	92.1174	92.083
19529	97.8961	97.9626	97.8381	97.926	97.7712	97.814	97.8743	97.7518	97.951	97.865	97.9714	97.8371	97.7753	97.9243	97.9017	97.8603	97.8472	97.8152	97.8626	98.0187	97.8401	97.8154	98.0286	97.9886	97.954	97.8642	97.8516	97.8596	98.0118	97.9608	97.9853	97.9807	97.8834	97.9858	97.9622	97.95	97.9319	97.8472	97.886	97.948	97.8588	97.9541	97.9093	97.9117	97.8479	98.0433	98.0636	98.0519	97.992
19643	93.0295	93.0267	92.975	92.9323	92.937	93.0795	92.9589	92.8917	93.086	92.9713	93.0168	92.9633	92.9927	92.9853	92.9642	92.9512	92.9471	92.8654	92.9246	93.0145	93.0546	92.8038	92.9596	92.9684	92.9573	92.9948	92.9865	92.9565	93.0315	92.9514	92.9519	92.9733	92.9628	93.0351	93.0193	92.955	93.0129	92.9791	93.1165	93.028	92.8888	93.0106	93.0052	93.0273	92.9373	92.9955	92.9877	93.0495	92.9739
19654	93.5019	93.5101	93.3939	93.4333	93.4209	93.4151	93.5015	93.4449	93.4904	93.4476	93.4125	93.5859	93.3617	93.4986	93.5381	93.4843	93.6163	93.2987	93.4252	93.5575	93.4947	93.378	93.5366	93.5628	93.5278	93.5237	93.4944	93.5014	93.4735	93.4197	93.4532	93.4542	93.4741	93.4582	93.432	93.3446	93.4877	93.3883	93.4648	93.5771	93.4136	93.4794	93.4619	93.4717	93.4361	93.4139	93.4455	93.4879	93.5665
19713	88.3435	88.3182	88.2583	88.3589	88.308	88.3318	88.2626	88.359	88.3003	88.268	88.2811	88.3897	88.2769	88.3908	88.4029	88.3888	88.4342	88.1578	88.2219	88.2932	88.3907	88.2649	88.3017	88.2536	88.3555	88.3609	88.382	88.3738	88.3255	88.3739	88.3706	88.399	88.3387	88.2983	88.3547	88.273	88.317	88.2882	88.4316	88.4421	88.2271	88.4343	88.2923	88.3806	88.3094	88.3704	88.3064	88.3059	88.3306
19728	91.832	91.8828	91.7919	91.8976	91.8552	91.8509	91.8271	91.9069	91.8739	91.8466	91.8452	91.8065	91.8442	91.8498	91.9351	91.8965	91.8856	91.7493	91.774	91.947	91.7515	91.7229	91.9252	91.8637	91.8595	91.8186	91.8174	91.8608	91.8336	91.8326	91.8086	91.8851	91.8553	91.8265	91.8406	91.7404	91.8566	91.7628	91.8286	91.8846	91.8523	91.8556	91.8874	91.94	91.8809	91.9103	91.8945	91.8897	91.9176
19752	91.9036	91.9521	92.0101	91.8493	91.8688	91.6845	91.7447	91.94	91.8262	91.7778	91.8732	91.8715	91.7555	91.7889	91.9005	91.8402	91.9392	91.8001	91.6709	91.8891	91.8222	91.8171	91.7949	91.7557	91.8187	91.8955	91.8552	91.8176	91.8539	91.8122	91.8378	91.9326	91.8297	91.8389	91.8448	91.9449	91.9093	91.8475	91.9625	91.8807	91.726	91.8711	91.8656	91.8895	91.8424	91.8444	91.8438	91.8987	91.6802
19775	97.8977	97.9053	97.7995	97.8653	97.7926	97.7741	97.8212	97.6642	97.8973	97.7534	97.9787	97.8943	97.7998	97.7456	97.713	97.8316	97.7008	97.8032	97.8223	97.8751	97.878	97.6929	97.787	97.7716	97.8472	97.7407	97.7741	97.8613	97.9658	97.9277	97.9214	97.9457	97.8896	97.8596	97.8652	97.6858	97.8939	97.822	97.8184	97.8723	97.8352	97.8546	97.9064	97.9226	97.8825	98.0042	98.0264	97.9836	97.8945
19800	98.4462	98.5509	98.3531	98.391	98.3367	98.3922	98.357	98.3077	98.4334	98.392	98.5415	98.3684	98.318	98.2631	98.2158	98.2983	98.1606	98.4186	98.3314	98.4182	98.4773	98.2559	98.391	98.3573	98.4473	98.2482	98.296	98.4062	98.8654	98.6733	98.7509	98.7994	98.7652	98.7105	98.6753	98.6273	98.778	98.6155	98.5818	98.6364	98.5356	98.6514	98.6204	98.7146	98.6676	98.608	98.6021	99.0658	98.9053
19844	91.8249	91.8277	91.8273	91.8053	91.7907	91.8988	91.8607	91.955	91.8462	91.8022	91.8194	91.8864	91.8311	91.8867	91.9468	91.9153	91.9724	91.6484	91.7458	91.8041	91.801	91.732	91.9367	91.8926	91.9266	91.8734	91.9178	91.9221	91.766	91.888	91.7779	91.8698	91.8035	91.7924	91.8055	91.8769	91.8685	91.7665	91.8307	91.8158	91.7578	91.7934	91.8249	91.8089	91.7557	91.792	91.8213	91.7935	91.7141
19849	93.931	93.9042	93.8387	93.9104	93.9044	93.9424	93.9387	93.911	93.9136	93.887	94.0457	93.9182	93.9026	93.9781	93.9837	93.8828	94.0616	93.8861	93.9172	94.0037	93.9163	93.7882	93.952	93.9054	93.9714	94.0027	93.9406	93.9206	93.8913	93.9275	93.9336	93.9108	93.9077	93.8519	93.8488	93.8382	93.8877	93.8698	93.8529	93.8953	93.8028	94.0175	94.0199	93.9467	93.9528	93.9474	93.9686	93.9093	93.9009
19850	98.4252	98.4299	98.4351	98.4786	98.2459	98.429	98.3775	98.3743	98.4139	98.3902	98.3903	98.2822	98.1775	98.3915	98.4168	98.4572	98.3485	98.4234	98.4388	98.4494	98.5154	98.4423	98.5881	98.5484	98.6679	98.4693	98.516	98.5354	98.459	98.4099	98.4203	98.5241	98.5292	98.4304	98.4048	98.4618	98.5254	98.3736	98.3774	98.4455	98.3965	98.4715	98.3568	98.5332	98.5375	98.5041	98.4748	98.5248	98.4193
19938	98.4423	98.4677	98.2986	98.6538	98.3927	98.3504	98.4422	98.3853	98.397	98.3862	98.3819	98.2783	98.2511	99.7005	99.6582	100	98.7649	98.3628	98.3519	98.4113	98.4745	98.3223	98.4863	98.4982	98.5036	98.4421	98.4692	98.4824	98.3245	98.3768	98.3568	98.3816	98.3732	98.356	98.3317	98.3924	98.4272	98.2967	98.3563	98.3999	98.3582	98.3806	98.2816	98.4182	98.3818	98.3104	98.3293	98.3542	98.297
19940	91.8823	91.865	91.8035	91.8024	91.7815	91.9577	91.9173	91.9592	91.8767	91.7979	91.8342	91.894	91.9176	91.9602	91.9541	91.9472	91.9587	91.7065	91.7588	91.8529	91.8115	91.6858	91.9378	91.926	91.8934	91.8023	91.9049	91.9055	91.7773	91.9095	91.8073	91.8297	91.8633	91.7728	91.7722	91.8289	91.842	91.7504	91.8462	91.8512	91.7849	91.8565	91.8564	91.9033	91.8225	91.8288	91.8334	91.7988	91.8696
19973	98.453	98.5431	98.5518	98.375	98.3258	98.4942	98.3867	98.2877	98.4532	98.4676	98.5016	98.3912	98.3063	98.279	98.292	98.2616	98.2576	98.4387	98.3277	98.4039	98.4679	98.2825	98.4131	98.3849	98.4241	98.3148	98.3126	98.4588	98.8216	98.6328	98.7625	98.7807	98.7615	98.6869	98.6624	98.6673	98.7602	98.6179	98.6007	98.6297	98.5562	98.6628	98.6457	98.6852	98.6677	98.5659	98.5377	98.9729	98.9171
19985	98.4827	98.5409	98.5169	98.4084	98.3547	98.4459	98.2958	98.2776	98.3729	98.357	98.448	98.3661	98.3085	98.3829	98.4018	98.3053	98.2702	98.361	98.3524	98.3991	98.409	98.2942	98.394	98.3211	98.3665	98.4439	98.4193	98.3883	98.8327	98.7931	100	98.7209	98.6836	98.8381	98.7814	98.6676	98.7779	98.5624	98.515	98.5746	98.5827	98.6944	98.6544	98.7165	98.66	98.5569	98.5458	98.6709	98.6194
20021	97.8501	97.8957	97.7128	97.7757	97.7352	97.8596	97.7769	97.5383	97.8469	97.8082	97.84	97.7996	97.773	97.8412	97.8389	97.7892	97.7626	97.8392	97.8145	97.8265	97.9318	97.8117	97.8442	97.873	97.8467	97.6678	97.7154	97.854	97.9644	97.8004	97.8691	97.7887	97.7381	97.8957	97.8955	97.7824	97.8443	97.7593	97.7917	97.9052	97.8231	97.9472	97.934	97.9743	97.8983	97.9486	97.9724	97.9628	97.9173
20168	93.1312	93.2134	93.1464	93.1026	93.1647	93.1751	93.0787	93.1677	93.0959	93.0709	93.135	93.171	93.0873	93.0864	93.101	93.0863	93.1868	93.0635	93.0977	93.2335	93.1619	93.1109	93.0723	93.0745	93.1146	93.12	93.159	93.1589	93.1681	93.0928	93.1204	93.137	93.1087	93.1737	93.175	93.1197	93.1412	93.1357	93.2054	93.08	93.1066	93.1764	93.1346	93.1499	93.0418	93.1223	93.1402	93.1725	93.2035
20282	91.831	91.8188	91.6997	91.7312	91.7911	91.8048	91.7387	91.731	91.7178	91.8096	91.7249	91.784	91.7612	91.7914	91.8164	91.8214	91.7823	91.6442	91.6845	91.8703	91.7877	91.6617	91.7957	91.786	91.7914	91.7585	91.7646	91.8163	91.7217	91.7863	91.7427	91.8274	91.7251	91.7035	91.7688	91.6799	91.7061	91.8065	91.8202	91.7978	91.6942	91.82	91.7631	91.8206	91.7338	91.8583	91.8332	91.8028	91.8178
20305	98.4616	98.4436	98.2636	98.3837	98.2868	98.1578	98.2243	98.2911	98.3649	98.4096	98.4639	98.3009	98.3422	98.2897	98.2705	98.2341	98.206	98.2485	98.255	98.3239	98.3213	98.2078	98.3461	98.33	98.3572	98.3645	98.3412	98.3688	98.2837	98.243	98.3307	98.2843	98.247	98.2288	98.1514	98.1699	98.2968	98.2568	98.1948	98.1581	98.1711	98.3086	98.2648	98.2433	98.2116	98.3623	98.323	98.2856	98.2255
20504	91.8023	91.8989	91.7119	91.8316	91.8356	91.828	91.7519	91.7967	91.807	91.7908	91.7694	91.7745	91.8269	91.8437	91.8643	91.8662	91.8538	91.7253	91.6843	91.8884	91.7466	91.6414	91.8817	91.8307	91.8374	91.7453	91.8147	91.8317	91.8489	91.8424	91.8063	91.895	91.8292	91.8164	91.8195	91.7422	91.7464	91.8198	91.8475	91.8173	91.7164	91.799	91.8029	91.8643	91.7901	91.8527	91.8772	91.8013	91.7807
20529	97.6663	97.7066	97.6153	97.7134	97.5771	97.4954	97.5278	97.503	97.6648	97.6791	97.7336	97.6737	97.5995	97.6589	97.7266	97.5141	97.5812	97.6665	97.59	97.6236	97.6208	97.5807	97.6874	97.696	97.6585	97.6324	97.6841	97.576	97.7055	97.6412	97.6954	97.6783	97.6956	97.701	97.7275	97.6121	97.6409	97.6178	97.6106	97.708	97.6115	97.7389	97.6376	97.7834	97.7472	97.7457	97.7576	97.7665	97.7331
20589	98.4452	98.5071	98.3782	98.3389	98.1633	98.4135	98.3095	98.1857	98.4897	98.4015	98.4742	98.243	98.2217	98.3012	98.3003	98.3159	98.3224	98.3672	98.365	98.4154	98.4843	98.3725	98.3247	98.3592	98.338	98.2837	98.3283	98.355	98.609	98.4592	98.5929	98.5891	98.45	98.5617	98.4817	98.5025	98.4997	98.4307	98.4181	98.61	98.4501	98.675	98.6572	98.6069	98.5779	98.5837	98.5561	98.616	98.4904
20618	92.5718	92.6682	92.5755	92.612	92.6462	92.5832	92.6324	92.7073	92.6311	92.5636	92.6658	92.6968	92.6178	92.6239	92.6332	92.4674	92.6346	92.4677	92.5343	92.7373	92.6022	92.525	92.6193	92.5868	92.5832	92.5657	92.6205	92.5197	92.7073	92.6283	92.616	92.595	92.5878	92.6647	92.6509	92.6245	92.5926	92.5515	92.6814	92.5972	92.529	92.6863	92.674	92.7073	92.6218	92.6416	92.6818	92.7492	92.6458
20649	91.7711	91.7678	91.6797	91.6836	91.6821	91.785	91.6397	91.7504	91.789	91.7876	91.7166	91.6954	91.781	91.7686	91.8496	91.7675	91.7892	91.6097	91.6366	91.845	91.7455	91.672	91.7453	91.8002	91.7195	91.7788	91.7985	91.7479	91.7303	91.7487	91.7337	91.779	91.7667	91.7205	91.7256	91.7399	91.766	91.7949	91.7958	91.7345	91.7541	91.7771	91.7429	91.7951	91.6935	91.7891	91.8018	91.7407	91.7181
20688	91.2548	91.4215	91.1163	91.383	91.3395	91.2933	91.2634	91.3277	91.2303	91.304	91.2638	91.3584	91.3628	91.3107	91.281	91.1854	91.3423	91.2706	91.2714	91.4168	91.3139	91.2189	91.3816	91.3415	91.3591	91.2807	91.2699	91.3343	91.2773	91.2789	91.3066	91.3654	91.3273	91.3916	91.3725	91.1681	91.2675	91.2301	91.3536	91.3995	91.144	91.3222	91.3578	91.3307	91.304	91.3819	91.416	91.3548	91.2899
20700	98.3946	98.4631	98.2716	98.2689	98.1746	98.2493	98.2836	98.2491	98.5362	98.5276	98.5992	98.3209	98.4238	98.3805	98.3468	98.2381	98.3563	98.3036	98.2545	98.3207	98.3477	98.2016	98.3201	98.3358	98.3455	98.4029	98.3885	98.4256	98.3467	98.3101	98.3173	98.3976	98.344	98.3098	98.3321	98.2424	98.3925	98.4135	98.3215	98.3764	98.2672	98.4259	98.3743	98.409	98.4004	98.3407	98.3814	98.4087	98.3917
20702	92.9243	92.798	93.0037	92.8134	92.9147	92.9401	92.8228	92.8333	92.8451	92.7897	92.8496	92.9162	92.8702	92.9118	92.8926	92.9685	92.9458	92.7268	92.6787	92.8292	92.8869	92.7848	92.9007	92.898	92.8873	92.9342	92.9439	92.9502	92.8425	92.9255	92.7841	92.7485	92.7771	92.8596	92.7876	92.941	92.9637	92.8002	92.957	92.7943	92.7396	92.9123	92.9179	92.9003	92.7763	92.7868	92.8631	92.7933	92.847
20708	93.2322	93.2138	93.2706	93.1169	93.1593	93.297	93.134	93.2026	93.1723	93.148	93.2214	93.1589	93.1472	93.1343	93.1774	93.1025	93.2668	93.1508	93.1062	93.3087	93.2286	93.1498	93.1623	93.1063	93.1546	93.2082	93.2277	93.2372	93.2658	93.1718	93.1718	93.1449	93.2667	93.2059	93.2316	93.1799	93.193	93.2197	93.2925	93.1905	93.1544	93.266	93.2272	93.266	93.1016	93.2019	93.2307	93.2048	93.2311
20710	98.4649	98.5294	98.4173	98.3464	98.2	98.4062	98.2787	98.1408	98.4432	98.4056	98.4815	98.2729	98.2707	98.2664	98.3074	98.3349	98.2946	98.4022	98.3903	98.43	98.491	98.3516	98.3944	98.3733	98.3325	98.2752	98.3073	98.3822	98.591	98.4794	98.5925	98.5378	98.5004	98.5273	98.4592	98.4974	98.5202	98.4107	98.3883	98.5742	98.4434	98.6595	98.6649	98.6274	98.5437	98.6	98.5744	98.6365	98.5189
20711	93.1362	93.1643	93.1376	93.1388	93.2075	93.2658	93.1596	93.2477	93.128	93.049	93.1894	93.1185	93.0791	93.2057	93.1827	93.1463	93.2083	93.0926	93.1443	93.2805	93.2382	93.1364	93.1656	93.1534	93.1581	93.2017	93.1985	93.3285	93.2031	93.1641	93.1408	93.1856	93.1882	93.2003	93.2312	93.1469	93.1819	93.2308	93.3461	93.2331	93.0803	93.2528	93.1494	93.2146	93.158	93.1842	93.1875	93.2517	93.1802
20755	91.8297	91.7696	91.8425	91.8007	91.7348	91.8829	91.7862	91.8106	91.8662	91.7259	91.8068	91.8201	91.8784	91.8974	91.9697	91.8363	91.8341	91.7261	91.6971	91.8563	91.799	91.6222	91.8716	91.8627	91.893	91.8473	91.8896	91.8753	91.7181	91.8765	91.6645	91.772	91.7171	91.814	91.7332	91.7871	91.8147	91.7668	91.8142	91.7754	91.6458	91.6808	91.8634	91.7668	91.6303	91.8067	91.8364	91.8354	91.816
20815	98.1307	98.209	98.1525	98.1472	97.9731	98.202	98.1641	98.1602	98.215	98.2218	98.3185	98.1737	98.2005	98.0992	98.0977	98.097	98.0965	98.0783	98.1383	98.1843	98.2062	98.184	98.2094	98.2305	98.2484	98.0986	98.0791	98.1443	98.2645	98.2002	98.2428	98.2551	98.2381	98.2328	98.2169	98.294	98.3062	98.175	98.1792	98.2559	98.1414	98.3833	98.2788	98.3119	98.2884	98.3084	98.3091	98.3029	98.227
20830	91.9493	92.035	91.9249	91.8628	91.8892	91.9804	91.9678	91.9583	91.8747	91.8213	91.9558	91.9042	91.8603	91.861	91.9287	91.9281	91.9327	91.8878	91.9062	91.9619	92.001	91.8891	91.8739	91.834	91.9635	91.9563	91.9863	91.9786	91.8738	91.8395	91.908	91.9564	91.9354	91.9819	92.0171	91.9779	91.8597	91.9412	92.0052	92.0458	91.784	92.0114	92.0704	91.9933	91.9131	91.9578	91.9189	91.9387	91.9231
20842	90.8327	90.9314	90.8437	90.8598	90.8605	90.8871	90.8973	90.9658	90.9093	90.8399	90.8163	91.0341	90.8905	90.7918	90.8466	90.7983	90.8835	90.7842	90.7868	90.8965	90.8541	90.7797	90.9075	90.9156	90.821	90.8627	90.9548	90.8544	90.8266	90.7964	90.8613	90.9108	90.883	90.9471	90.8917	90.8041	90.8729	90.8642	90.9305	90.9609	90.7602	90.9071	90.9236	90.9664	90.927	90.9577	90.9906	90.9331	90.951
20851	92.3925	92.4184	92.3265	92.4371	92.3493	92.3082	92.2618	92.4305	92.3518	92.3038	92.3802	92.4169	92.352	92.4199	92.4267	92.4478	92.3892	92.2166	92.2987	92.4546	92.3703	92.3764	92.2606	92.2751	92.3857	92.3606	92.468	92.3922	92.3662	92.3979	92.3198	92.392	92.4281	92.4028	92.3948	92.3634	92.3767	92.3579	92.4283	92.4545	92.2803	92.3425	92.3875	92.4636	92.3369	92.4339	92.4059	92.349	92.4196
20853	98.3905	98.5029	98.3997	98.3879	98.2618	98.4054	98.3217	98.3213	98.459	98.325	98.5036	98.3639	98.2423	98.3769	98.3843	98.322	98.3712	98.4655	98.4223	98.4415	98.523	98.3591	98.4536	98.3963	98.3693	98.376	98.3673	98.4153	98.6914	98.6507	98.6867	98.5764	98.6103	98.6646	98.6985	98.6661	98.6481	98.4818	98.5109	98.4712	98.5003	100	99.8432	98.8312	98.8489	98.7552	98.7063	98.6549	98.564
20860	98.4443	98.5	98.3597	98.6564	98.4319	98.4151	98.3798	98.3083	98.3749	98.4208	98.4477	98.369	98.331	99.9628	100	99.6908	98.6307	98.3729	98.396	98.4382	98.4978	98.3044	98.5028	98.4848	98.5038	98.321	98.3458	98.5323	98.3577	98.4077	98.3517	98.4081	98.4331	98.4052	98.3527	98.2575	98.4514	98.3633	98.3884	98.3663	98.4386	98.4053	98.4053	98.4616	98.4157	98.3637	98.3899	98.4264	98.3139
20863	98.4349	98.4787	98.3471	98.3554	98.398	98.3338	98.294	98.3042	98.4326	98.483	98.6236	100	98.3086	98.4242	98.3708	98.2926	98.303	98.2522	98.243	98.2645	98.3423	98.2103	98.3826	98.3378	98.3427	98.3251	98.3512	98.3999	98.2983	98.2894	98.3936	98.3414	98.3012	98.3971	98.3907	98.2826	98.3637	98.2408	98.2607	98.2422	98.3439	98.4132	98.3653	98.4178	98.3088	98.3475	98.3637	98.3268	98.3494
20870	90.7108	90.8265	90.7723	90.8173	90.7853	90.8351	90.8236	90.9232	90.8176	90.7376	90.7937	91.0425	90.7661	90.8158	90.7731	90.7784	90.8427	90.7719	90.7267	90.8216	90.796	90.7661	90.8878	90.836	90.8271	90.7469	90.8035	90.7651	90.8272	90.7515	90.7423	90.8313	90.8755	90.847	90.8002	90.7352	90.7941	90.8745	90.9115	90.887	90.6909	90.8462	90.7945	90.8267	90.8373	90.8408	90.8773	90.7822	90.9318
20915	97.9666	98.0647	97.9203	97.8979	97.8051	97.8912	97.84	97.9307	98.0066	98.0324	98.138	97.9097	97.9316	97.8962	97.8391	97.8757	97.8831	97.858	97.7922	97.9299	98.0103	97.9261	97.8245	97.8053	97.8943	97.8492	97.8517	97.8832	98.1488	98.0624	98.0307	98.0923	98.0757	98.1059	98.1038	97.8952	98.0852	97.9214	97.9247	97.9713	97.9893	98.0007	98.034	98.0408	98.0476	98.0473	98.0498	98.285	98.0992
20950	98.4575	98.4977	98.498	98.3849	98.2414	98.5286	98.3749	98.3969	98.4545	98.3691	98.4391	98.3183	98.2417	98.4112	98.4223	98.3899	98.3455	98.4979	98.4599	98.4429	98.5063	98.3672	98.4622	98.4459	98.4873	98.4808	98.4528	98.5017	98.7842	98.6539	98.6736	100	98.9213	98.7259	98.7421	98.8221	98.8271	98.581	98.5668	98.633	98.5582	98.632	98.6667	98.6959	98.703	98.5406	98.5325	98.6826	98.6858
20968	93.1955	93.0846	93.1863	93.0224	93.0378	93.1735	93.1918	93.236	93.1327	93.0416	93.1013	93.1421	93.0834	93.0965	93.1458	93.0736	93.2284	93.1636	93.1034	93.2253	93.2544	93.0737	93.0966	93.0482	93.1023	93.1911	93.2145	93.2254	93.1121	93.0693	93.2243	93.2204	93.1363	93.1959	93.1254	93.1843	93.179	93.1284	93.2686	93.1777	93.1161	93.2376	93.144	93.2045	93.1382	93.1405	93.1446	93.1535	93.1228
20970	98.4704	98.5255	98.3746	98.3841	98.2609	98.4827	98.3918	98.3701	98.4294	98.3613	98.4768	98.3495	98.3075	98.3192	98.3392	98.4041	98.2626	98.3886	98.4324	98.4317	98.374	98.3227	98.3297	98.3188	98.3882	98.3189	98.3342	98.4066	98.7799	98.8539	98.7652	98.8509	98.8785	98.8607	98.8687	100	99.9434	98.5162	98.5832	98.5517	98.5859	98.6725	98.6317	98.6486	98.6107	98.5474	98.5448	98.6744	98.5497
20971	90.7788	90.7823	90.6609	90.6999	90.7363	90.7237	90.6816	90.8077	90.7408	90.6803	90.6601	90.9392	90.7962	90.6906	90.7276	90.6607	90.8312	90.6634	90.6326	90.7785	90.7881	90.6382	90.7682	90.7684	90.7203	90.652	90.7416	90.7522	90.7051	90.6906	90.7717	90.7991	90.7832	90.7038	90.7304	90.6681	90.7788	90.7213	90.8024	90.827	90.5512	90.7597	90.7657	90.7475	90.7706	90.8137	90.8205	90.7736	91.0618
20981	98.3876	98.4315	98.3936	98.4632	98.2105	98.3452	98.3854	98.423	98.4399	98.3851	98.3838	98.2843	98.2143	98.426	98.4719	98.3885	98.3546	98.3932	98.4375	98.4407	98.5101	98.4717	98.6351	98.5887	98.5767	98.4375	98.4692	98.5338	98.3897	98.417	98.4181	98.4672	98.4682	98.4742	98.3902	98.5259	98.5494	98.3014	98.3374	98.4516	98.3878	98.4247	98.4648	98.4597	98.4572	98.4912	98.4924	98.4947	98.418
40324.2	98.1553	98.3122	98.1272	98.0876	97.9922	98.1303	98.1367	98.0682	98.1311	98.1256	98.1764	98.0678	98.0742	98.0724	98.0754	98.0402	97.9832	98.1257	98.1133	98.2236	98.2104	98.0353	98.1981	98.1649	98.1755	98.0037	97.9859	98.1414	98.5087	98.6759	98.3986	98.5643	98.4875	98.4874	98.4408	98.4809	98.5662	98.2487	98.2551	98.2747	98.2996	98.3695	98.3696	98.3509	98.3824	98.2702	98.2335	98.4085	98.3224
40324.3	92.828	92.7598	92.7358	92.6362	92.7932	92.6164	92.7831	92.6557	92.7347	92.6273	92.864	92.7566	92.6343	92.668	92.6803	92.6617	92.6381	92.607	92.663	92.7627	92.7955	92.6305	92.5814	92.6334	92.6306	92.5944	92.6992	92.7501	92.634	92.6823	92.7531	92.799	92.5811	92.7001	92.7606	92.6015	92.6559	92.6289	92.7943	92.6987	92.5587	92.7211	92.6635	92.6963	92.6283	92.7086	92.7017	92.7617	92.7359
40324.3	97.715	97.7002	97.4971	97.6559	97.4998	97.4665	97.5165	97.5021	97.6728	97.578	97.7506	97.6372	97.5491	97.6233	97.6167	97.6305	97.6048	97.5632	97.5788	97.6702	97.6709	97.6036	97.6174	97.5659	97.6653	97.6632	97.6798	97.6228	97.7167	97.6395	97.6871	97.6529	97.6946	97.6458	97.7112	97.6737	97.6765	97.5655	97.6302	97.5889	97.6537	97.6218	97.6749	97.6276	97.5959	97.7025	97.7122	97.6971	97.675
40324.3	92.7878	92.7175	92.6989	92.7308	92.7302	92.7705	92.7346	92.7729	92.7193	92.6327	92.8122	92.7468	92.6502	92.7044	92.7088	92.6616	92.7111	92.6012	92.6142	92.7762	92.752	92.5906	92.7327	92.6937	92.6192	92.6735	92.7136	92.7561	92.6883	92.6727	92.7063	92.6788	92.6906	92.7167	92.7193	92.6492	92.6504	92.6473	92.7447	92.6728	92.5919	92.6798	92.6025	92.6797	92.6069	92.6855	92.6751	92.6894	92.6789
40324.3	98.3793	98.5451	98.2919	98.3428	98.3004	98.2985	98.3364	98.3072	98.379	98.4287	98.4596	98.3274	98.2517	98.3203	98.2958	98.1916	98.1584	98.2566	98.329	98.4194	98.4053	98.3311	98.2816	98.2761	98.3875	98.2429	98.27	98.3108	98.7833	98.6718	98.7262	98.7453	98.7445	98.6719	98.6693	98.6868	98.7458	98.611	98.572	98.6221	98.5946	98.7088	98.5629	98.5844	98.5732	98.5439	98.5236	98.9919	98.7313
40324.3	92.2408	92.1983	92.1982	92.1922	92.1683	92.1526	92.171	92.2119	92.2104	92.2014	92.1932	92.2836	92.1369	92.1582	92.154	92.1537	92.2245	92.09	92.128	92.1827	92.1575	92.1479	92.1267	92.1312	92.1304	92.1827	92.198	92.2087	92.2213	92.1256	92.2878	92.1593	92.1953	92.2995	92.2353	92.2073	92.2704	92.2822	92.2709	92.2539	92.1036	92.2509	92.2004	92.2656	92.2115	92.2334	92.2248	92.2268	92.1913
40324.3	94.1941	94.1706	94.1377	94.1265	94.1144	94.1528	94.2152	94.0867	94.1958	94.2209	94.246	94.1928	94.2458	94.1893	94.1719	94.1482	94.2207	94.2035	94.2929	94.3155	94.2979	94.2081	94.2081	94.254	94.1942	94.1525	94.1258	94.1893	94.386	94.2237	94.3671	94.299	94.2611	94.259	94.2309	94.2562	94.2961	94.2159	94.2675	94.085	94.2972	94.3185	94.2602	94.2621	94.2789	94.2108	94.1996	94.3523	94.1824
20231229514	98.328	98.3751	98.1933	98.2857	98.1251	98.2622	98.1638	98.1465	98.4209	98.4243	98.4972	98.2165	98.2939	98.3524	98.3265	98.2304	98.3009	98.2604	98.2824	98.2246	98.3043	98.2009	98.3048	98.3022	98.3328	98.2342	98.3251	98.2944	98.3112	98.2251	98.1937	98.2924	98.3205	98.2642	98.2797	98.1167	98.317	98.2677	98.2046	98.3248	98.2129	98.2943	98.3493	98.3705	98.2091	98.2754	98.2908	98.3153	98.2868
20240216436	98.3855	98.4432	98.2364	98.279	98.2065	98.242	98.2211	98.2111	98.486	98.4042	98.5359	98.2281	98.3358	98.3239	98.3038	98.2636	98.2408	98.2973	98.3325	98.2548	98.2906	98.2217	98.3	98.2765	98.3298	98.2389	98.3475	98.2937	98.3319	98.261	98.2312	98.311	98.3056	98.3247	98.3697	98.1733	98.3117	98.3097	98.244	98.2723	98.2083	98.285	98.3751	98.4022	98.3601	98.3405	98.3364	98.3516	98.2865
20240227177	93.193	93.2293	93.163	93.1035	93.1568	93.2787	93.1924	93.233	93.1613	93.0555	93.2302	93.0841	93.0525	93.1139	93.1776	93.1319	93.2327	93.1551	93.132	93.2431	93.2048	93.1403	93.1516	93.114	93.1479	93.1601	93.2032	93.2348	93.2087	93.1333	93.2164	93.2138	93.1442	93.1989	93.2515	93.1802	93.243	93.1291	93.2995	93.2004	93.0965	93.1902	93.1279	93.1565	93.1175	93.1684	93.1039	93.2209	93.1922
20240522138	98.2556	98.2606	97.9281	98.0359	97.9736	98.0199	97.7284	97.8782	98.0763	98.0597	98.1624	97.9783	97.9358	98.024	97.9862	97.9378	97.9503	98.0359	98.0431	97.8905	97.8697	97.9408	98.1429	98.1055	98.1028	98.0038	98.067	98.038	98.025	98.0768	98.0689	98.1452	98.1267	98.0049	98.0519	97.8371	98.1125	98.1256	98.1079	98.0274	97.7945	97.8182	98.0189	98.0352	97.82	98.0185	97.9508	98.0764	98.0422
20240522187	98.3196	98.4041	98.2514	98.2873	98.1265	98.1496	98.2806	98.1956	98.3142	98.2614	98.4176	98.2342	98.2516	98.3748	98.3259	98.2752	98.3921	98.3353	98.3266	98.3053	98.3771	98.1887	98.425	98.4054	98.349	98.2877	98.3715	98.463	98.2327	98.3288	98.3297	98.2952	98.2699	98.3015	98.3447	98.2096	98.3451	98.2139	98.1699	98.1304	98.185	98.2757	98.3089	98.2877	98.1702	98.3865	98.4359	98.3214	98.2627
20240523002	98.4128	98.4931	98.3887	98.4798	98.2576	98.4034	98.3768	98.3158	98.3507	98.2765	98.4077	98.2524	98.2078	98.4124	98.4309	98.3699	98.3887	99.8927	100	99.4681	99.2242	98.8772	98.424	98.4071	98.4365	98.4547	98.4855	98.427	98.413	98.3263	98.3601	98.5306	98.4572	98.4554	98.4487	98.4333	98.5632	98.4132	98.3772	98.3875	98.3176	98.3881	98.4173	98.5946	98.5012	98.4672	98.4741	98.6464	98.4891
20240523044	98.4287	98.476	98.3157	98.3836	98.2552	98.3784	98.1337	98.1801	98.2705	98.3463	98.5075	98.2131	98.3249	98.2568	98.2774	98.235	98.2249	98.3216	98.2787	98.2783	98.2511	98.107	98.3015	98.3127	98.2279	98.2314	98.3095	98.3209	98.2029	98.2364	98.2797	98.3355	98.2675	98.3053	98.2627	98.262	98.2963	98.1808	98.089	98.1262	98.1326	98.2959	98.2742	98.2515	98.1757	98.3303	98.2975	98.2959	98.2773
20240523112	98.6217	98.6545	98.5119	98.4089	98.3381	98.4829	98.4463	98.4069	98.4937	98.5371	98.5181	98.3901	98.283	98.4155	98.4011	98.3647	98.3925	98.4787	98.4621	98.4021	98.458	98.359	98.5108	98.5158	98.5247	98.4161	98.4749	98.5018	98.4569	98.4191	98.4785	98.5194	98.5322	98.44	98.4792	98.4326	98.3819	98.4177	98.4064	98.3949	98.361	98.4009	98.4613	98.3946	98.3661	98.426	98.429	98.4785	98.4704
20240524037	94.0103	93.8968	93.8638	93.8809	93.9193	93.8717	93.8804	93.8147	93.925	93.9087	93.8635	93.8986	93.9153	93.892	93.8202	93.8745	93.9863	93.8865	93.9262	93.9481	93.9373	93.7583	93.9748	93.954	93.8721	93.9057	93.8848	93.9355	93.8996	93.8259	93.8757	93.8984	93.9049	93.9354	93.9166	93.8307	93.9087	93.8122	93.9048	93.8574	93.8503	93.8807	93.8546	93.8372	93.7928	93.9381	93.9432	93.9434	93.8156
20240525046	98.3809	98.4815	98.4422	98.488	98.3005	98.5186	98.5162	98.3634	98.3985	98.3935	98.5247	98.2692	98.2578	98.3168	98.2792	98.4056	98.3686	98.4741	98.4065	98.3836	98.4286	98.2813	98.5455	98.5498	98.5394	98.3412	98.3448	98.4725	98.3175	98.3252	98.3657	98.456	98.4474	98.3546	98.3141	98.4003	98.4353	98.328	98.2864	98.3592	98.3198	98.3872	98.4495	98.3981	98.3443	98.5274	98.4512	98.478	98.3981
20240526066	92.0028	92.0016	91.8329	91.8867	91.9126	91.9073	91.8746	91.9126	91.943	91.9062	92.0161	91.8937	91.8757	91.8107	91.8566	91.8639	91.9684	91.8713	91.8981	92.0014	91.8672	91.8976	91.9109	91.8529	91.909	91.9003	91.9518	91.946	91.9041	91.9124	91.8315	91.9541	91.9219	91.8188	91.8896	91.8047	91.8714	91.8593	91.9265	91.9681	91.7636	91.9374	91.9182	91.9418	91.8881	91.866	91.8391	91.9408	91.876
20240526082	97.8008	97.7913	97.7504	97.776	97.6694	97.7301	97.5444	97.6587	97.8122	97.6928	97.9319	97.7908	97.6738	97.7635	97.7552	97.7492	97.671	97.7928	97.7947	97.8064	97.7379	97.7475	97.7039	97.6988	97.7695	97.6958	97.7645	97.7844	97.8095	97.8214	97.8149	97.835	97.7693	97.8092	97.8374	97.7045	97.8138	97.7262	97.7562	97.7983	97.6792	97.8355	97.827	97.8678	97.8019	97.9209	97.9281	97.8946	97.7786
20240527014	92.0027	91.8982	91.8888	91.9061	91.8572	91.8875	91.9274	91.9593	91.9171	91.7932	91.8378	91.9014	91.9095	91.8865	91.8051	91.8529	91.8456	91.8283	91.8589	91.8877	91.8935	91.8423	91.9599	91.968	92.0004	91.9462	91.9475	91.9287	91.9048	91.9308	91.807	91.8018	91.8597	91.8553	91.8069	91.8388	91.8936	91.9105	91.939	91.8969	91.739	91.8675	91.9049	91.9097	91.8054	91.8602	91.8517	91.8767	91.8109
20240527196	94.0404	93.9429	93.8904	93.9356	93.9608	93.9102	93.9597	93.8452	93.979	93.9122	93.9087	93.9483	93.9618	93.9486	93.921	93.9525	94.0035	93.9407	93.9426	93.9631	93.9428	93.8753	94.0495	94.0406	93.9731	93.947	93.9101	94.0207	93.9615	93.8752	93.8779	94.0057	93.8935	93.9744	93.9585	93.919	93.9783	93.8536	93.9307	93.866	93.9066	93.9245	93.9905	93.8897	93.8808	93.933	93.9727	93.9869	93.8585
20240527199	93.9207	93.9955	93.9035	93.9628	93.9344	93.8853	93.919	93.7618	93.9276	93.9633	93.9117	93.9462	93.9429	93.9903	93.9306	93.9242	94.0803	93.95	93.8793	93.9701	93.9266	93.8421	94.0965	94.0241	93.9182	93.8986	93.9122	94.0063	93.8674	93.91	93.9573	93.9926	93.9104	93.9792	93.92	93.9044	93.9237	93.8334	93.9167	93.8472	93.8755	93.9126	93.9823	93.9034	93.8968	93.8772	93.9283	93.963	93.8633
20240528095	92.1174	92.0436	92.0572	92.0584	92.0577	92.0134	92.034	92.0075	92.0289	91.9607	92.0527	92.0283	91.9802	92.0011	92.014	91.9801	91.993	91.9826	92.0119	91.9953	91.9421	91.9485	92.0346	92.0462	92.0164	91.9823	91.9313	91.9712	92.021	92.0921	92.0717	92.0844	92.1059	92.0694	92.0562	92.0751	92.0628	92.0237	92.0917	92.0508	92.0075	92.142	92.0748	92.1544	91.9127	92.0012	92.0356	92.0589	91.9448
20240529187	98.325	98.3968	98.2676	98.2476	98.0908	98.1599	98.327	98.2471	98.3489	98.2859	98.3907	98.1929	98.2553	98.3713	98.3023	98.3083	98.4144	98.3255	98.3195	98.3364	98.358	98.1639	98.4313	98.4135	98.2893	98.2358	98.3406	98.4881	98.1653	98.3219	98.3122	98.3054	98.1806	98.3242	98.3282	98.2686	98.355	98.2276	98.2761	98.1597	98.196	98.2137	98.2721	98.2479	98.2078	98.3491	98.3483	98.2936	98.2537
20240601078	98.4183	98.4235	98.2949	98.4012	98.1749	98.3368	98.1023	98.1779	98.2693	98.3364	98.4954	98.1848	98.327	98.2483	98.1964	98.1683	98.2532	98.2636	98.2409	98.285	98.2304	98.1082	98.2418	98.2761	98.2206	98.3172	98.3054	98.3362	98.1488	98.2402	98.2652	98.2113	98.2432	98.2989	98.2955	98.2548	98.2859	98.153	98.073	98.1902	98.1845	98.301	98.2914	98.2595	98.1658	98.3125	98.2876	98.2498	98.2954
20240602080	98.1756	98.2134	98.1875	98.186	98.1176	98.2146	98.0788	98.1535	98.208	98.2598	98.2662	98.1153	98.197	98.1625	98.1005	98.0976	98.1114	98.231	98.2361	98.1414	98.2046	98.1893	98.1665	98.1531	98.2169	98.2352	98.1311	98.2582	98.2676	98.2066	98.2496	98.2532	98.3065	98.197	98.2182	98.2439	98.2741	98.2048	98.1671	98.2419	98.1619	98.2872	98.3605	98.3361	98.2757	98.3541	98.3361	98.3376	98.1871
20240607019	98.1977	98.2279	98.1221	98.1478	98.0266	98.0217	97.9606	98.0226	98.1552	98.1161	98.1966	98.1106	98.1469	98.1459	98.1255	98.0287	98.0675	98.1058	98.1097	98.1007	98.0824	97.9344	98.179	98.1839	98.1279	98.135	98.0753	98.1098	98.2035	98.2651	98.2315	98.1692	98.1703	98.2794	98.2462	98.1801	98.1699	98.0733	98.0944	98.1055	98.1154	98.1953	98.1846	98.1889	98.1517	98.2468	98.1848	98.2192	98.2089
20240619130	93.1175	93.1555	93.0531	93.1135	93.0936	93.1707	93.15	93.1456	93.131	93.0248	93.0975	93.0412	93.1578	93.1198	93.1498	93.0533	93.1784	93.1973	93.1561	93.2127	93.1988	93.0738	93.1697	93.111	93.1334	93.2036	93.1809	93.1293	93.0903	93.1065	93.2184	93.187	93.1315	93.1025	93.1361	93.0584	93.1882	93.0738	93.2118	93.097	93.0418	93.1571	93.1989	93.1408	93.131	93.185	93.16	93.1975	93.1248
20240621027	98.4322	98.4797	98.3257	98.3958	98.1703	98.3752	98.3688	98.3465	98.3274	98.2431	98.3363	98.2287	98.2158	98.3845	98.4158	98.3328	98.3794	100	99.865	99.4666	99.2192	98.8357	98.49	98.4826	98.4845	98.3701	98.3856	98.4096	98.364	98.3607	98.3757	98.5044	98.3885	98.4574	98.4485	98.3971	98.5067	98.341	98.3399	98.3971	98.3236	98.3792	98.4318	98.5631	98.4474	98.4257	98.4713	98.6881	98.5443
CDS1	98.4786	98.4713	98.3525	100	98.8106	98.4055	98.3508	98.3897	98.4085	98.4371	98.3979	98.3392	98.2722	98.649	98.626	98.6982	98.5931	98.3847	98.3846	98.427	98.4459	98.2986	98.4642	98.4844	98.525	98.4688	98.4764	98.4793	98.3815	98.3156	98.3851	98.3978	98.4184	98.4039	98.4247	98.3205	98.4	98.3105	98.2906	98.341	98.407	98.3671	98.4114	98.3731	98.3433	98.379	98.3701	98.4038	98.3944
CDS2	97.7781	97.7838	97.6003	97.8002	97.6747	97.6369	97.6461	97.6355	97.7479	97.7759	97.8071	97.7364	97.7432	97.7806	97.7735	97.7176	97.7503	97.7532	97.7672	97.8186	97.7485	97.7452	97.7927	97.8109	97.8209	97.8246	97.8233	97.7761	97.8288	97.7751	97.8438	97.8066	97.8208	97.8105	97.7916	97.7354	97.7936	97.7636	97.7331	97.8345	97.7068	97.8577	97.805	97.8212	97.772	97.9318	97.8919	97.8755	97.753
CDS3	93.1192	93.0796	92.8585	93.117	93.0611	93.0395	93.1357	92.9973	93.0478	93.0047	93.0202	93.2369	93.0516	93.0157	93.047	92.9588	92.997	92.9758	93.0657	93.1967	93.102	93.0138	93.0271	93.0304	93.1066	93.0762	93.0585	93.0878	93.0402	93.053	93.1801	93.0574	93.127	93.0736	93.0576	93.0045	93.0283	93.0618	93.2305	93.0274	93.0228	93.1961	93.043	93.132	93.0692	93.1084	93.157	93.1518	93.2946
CDS4	93.0768	93.1635	93.0912	93.0972	93.0833	93.2128	93.0973	93.1164	93.1042	93.0645	93.1377	93.1653	93.0979	93.1091	93.1599	93.119	93.1615	93.013	92.9911	93.206	93.1593	93.0311	93.0736	93.0244	93.0715	93.0275	93.1371	93.0776	93.1364	93.0988	93.1017	93.1479	93.0733	93.1251	93.1463	93.0716	93.1318	93.1303	93.229	93.1507	93.1016	93.1573	93.1367	93.1357	93.1147	93.1201	93.0949	93.1247	93.1269
CDS5	92.5412	92.5589	92.4599	92.4791	92.4729	92.5161	92.5483	92.5747	92.5674	92.4622	92.5929	92.513	92.4817	92.5825	92.5579	92.5439	92.5299	92.413	92.4554	92.6183	92.5474	92.4626	92.4867	92.4607	92.4924	92.5654	92.5174	92.5311	92.5268	92.5649	92.4967	92.61	92.4965	92.4597	92.4883	92.5408	92.5668	92.5222	92.5246	92.603	92.4482	92.5412	92.5699	92.5518	92.4532	92.618	92.6381	92.5488	92.5216
CYE10	98.4244	98.5569	98.2882	98.8002	100	98.3508	98.2679	98.2385	98.2632	98.3152	98.4424	98.4214	98.2452	98.4248	98.4047	98.4307	98.3521	98.2031	98.1739	98.2692	98.2932	98.1998	98.2868	98.2512	98.3275	98.3145	98.3328	98.3237	98.2847	98.2337	98.3913	98.3149	98.3065	98.3225	98.3173	98.2183	98.2952	98.2709	98.2302	98.3146	98.1935	98.1467	98.2303	98.2583	98.2365	98.2764	98.2709	98.2919	98.2753
CYE11	93.8918	93.9403	93.8341	93.8914	93.8335	93.8838	93.8377	93.8049	93.9244	93.9306	93.985	93.9137	93.8429	93.9237	93.9134	93.8688	94.0278	93.8734	93.9195	93.9381	93.9523	93.8622	93.9857	93.887	94.0004	93.9304	93.8855	93.8599	93.9715	93.863	93.8503	93.8972	93.8086	93.843	93.8586	93.8478	93.8695	93.8533	93.8977	93.8776	93.7587	93.9378	94.0036	93.8258	93.8002	93.9596	93.9107	93.9875	93.9313
CYE12	93.1769	93.1341	93.1703	93.0866	93.1046	93.1921	93.189	93.1188	93.1058	93.0737	93.1328	93.0954	93.0596	93.1189	93.1582	93.1684	93.2452	93.1279	93.1153	93.1782	93.1815	93.0868	93.1209	93.0524	93.1183	93.1429	93.1517	93.1338	93.0829	93.135	93.1186	93.1376	93.1662	93.1404	93.1858	93.1639	93.1448	93.1603	93.2537	93.1211	93.0575	93.1965	93.1372	93.2165	93.1274	93.0767	93.1069	93.1557	93.1119
CYE13	93.1644	93.1474	93.1322	93.1463	93.1299	93.1889	93.1564	93.1838	93.1003	93.0826	93.141	93.1347	93.1438	93.1125	93.2151	93.1367	93.1309	93.1647	93.0864	93.1689	93.2414	93.1393	93.1372	93.1023	93.128	93.1085	93.1554	93.1304	93.1332	93.1223	93.1734	93.1335	93.1333	93.1764	93.2049	93.1845	93.2083	93.2064	93.2788	93.1395	93.0749	93.2701	93.1834	93.2013	93.1383	93.1509	93.1055	93.1745	93.2192
CYE14	98.4165	98.4987	98.2415	98.3429	98.2572	98.3561	98.275	98.2202	98.5784	98.5472	98.6518	98.3696	98.4399	98.4088	98.3731	98.372	98.3128	98.2809	98.2622	98.3333	98.2855	98.3027	98.3573	98.3513	98.3848	98.3978	98.389	98.423	98.3369	98.3145	98.3111	98.4348	98.3855	98.3777	98.3642	98.3138	98.3525	98.3666	98.3307	98.4343	98.2696	98.4991	98.4384	98.4099	98.3734	98.4045	98.4185	98.4378	98.3533
CYE2	93.085	93.0438	92.9636	93.0278	92.996	93.1175	93.0081	93.0686	93.0027	93.0032	93.023	92.9887	93.0168	93.03	93.0673	93.0771	93.0357	92.9066	92.958	93.0733	93.0128	93.0531	93.0529	93.0372	92.9888	93.0177	93.0438	93.0063	93.0637	93.1014	93.0596	93.0018	92.9987	93.0563	93.0591	92.9923	92.9584	93.0245	93.0687	93.0402	92.998	93.118	93.0138	93.0749	92.9619	93.1103	93.0862	93.0875	93.0244
CYE4	93.1899	93.1911	93.181	93.1385	93.2337	93.212	93.1924	93.2452	93.192	93.1122	93.1733	93.1434	93.1294	93.1705	93.1438	93.1699	93.2336	93.1966	93.1011	93.2452	93.2039	93.1348	93.0996	93.0575	93.1092	93.2467	93.203	93.1631	93.1821	93.1933	93.2568	93.2361	93.2002	93.2042	93.2014	93.1742	93.2481	93.215	93.3151	93.1696	93.1868	93.2249	93.2264	93.2256	93.1696	93.1676	93.1707	93.253	93.1969
CYE5	91.9667	91.9992	91.9436	91.9975	91.9282	92.0475	91.9681	91.9971	91.9787	91.9034	92.0198	91.9499	91.9111	91.9518	91.98	92.0076	91.98	91.8843	91.891	92.0275	91.9737	91.899	91.9603	91.9415	91.9497	91.9454	91.974	91.9679	92.0156	91.9426	91.9372	92.0106	91.9776	91.9522	91.9715	91.9924	91.9802	92.0627	92.0702	92.0721	91.9397	92.0375	91.9556	91.9757	91.8745	91.9795	91.9196	92.0316	91.9622
CYE6	93.0545	92.9979	92.8783	92.9037	92.8987	92.997	92.9375	92.9295	93.0159	92.9437	93.0136	92.9932	92.8858	93.0246	93.0006	92.9213	93.0318	92.8273	92.7999	93.0227	93.0172	93.0333	92.9065	92.8849	92.9014	92.9692	93.0402	92.9535	92.9941	92.9361	93.05	93.0195	92.9143	93.0137	93.001	92.8953	92.8834	92.9187	93.0993	93.0553	92.8742	93.0767	92.9866	93.0599	92.9759	92.9305	92.9381	92.9508	93.0091
CYE7	98.3337	98.372	98.2926	98.1917	98.1143	98.2372	98.2805	98.1879	98.2998	98.2069	98.3414	98.1047	98.1414	98.2265	98.1956	98.1173	98.1743	98.1645	98.1015	98.1958	98.2241	98.2128	98.3332	98.314	98.3045	98.2086	98.2316	98.3084	98.4683	98.4127	98.4507	98.4546	98.3287	98.5157	98.4949	98.4549	98.4772	98.2605	98.2106	98.3751	98.3133	98.4954	98.4161	98.4641	98.3903	98.3502	98.2863	98.5836	98.5487
CYE8	92.6425	92.6319	92.651	92.5525	92.5453	92.7413	92.6974	92.584	92.6266	92.6199	92.6398	92.681	92.6287	92.6625	92.695	92.6811	92.7236	92.5216	92.5639	92.6465	92.6191	92.5071	92.7345	92.6311	92.7241	92.6668	92.6473	92.6712	92.5738	92.7092	92.577	92.6312	92.5725	92.5933	92.5771	92.6955	92.7423	92.6092	92.6723	92.5959	92.5113	92.5651	92.6053	92.6507	92.567	92.5744	92.5994	92.6177	92.5303
CYE9	97.7928	97.7714	97.6438	97.7127	97.6669	97.7107	97.6702	97.6433	97.7423	97.7514	97.8557	97.7878	97.734	97.74	97.7358	97.7039	97.6814	97.7218	97.7069	97.7422	97.8062	97.6779	97.7696	97.7372	97.7967	97.7453	97.7423	97.7544	97.8076	97.7794	97.7966	97.7796	97.8851	97.7442	97.757	97.7301	97.8085	97.7064	97.7319	97.7158	97.7257	97.7016	97.8014	97.7839	97.7083	97.8659	97.8743	97.8601	97.7661
GCA_036318445.1	92.0292	92.0531	91.9349	91.8609	91.9704	92.0082	91.9877	91.9668	91.9856	91.9886	92.0585	91.8849	91.9191	91.9583	91.9411	91.9897	91.9652	91.8726	91.8372	92.0245	92.0009	92.0057	91.9759	91.9506	91.9753	91.9673	91.9688	91.9825	91.9696	91.9423	91.9201	92.029	91.9866	91.8987	91.8594	91.8339	91.8337	92.097	92.1212	91.9957	91.8389	92.0123	91.9868	91.9735	91.8707	91.9408	91.9322	91.9912	91.9642
GCA_036318505.1	91.9071	91.9508	91.8343	91.9186	91.9364	91.8999	91.8665	92.0071	91.9197	91.8594	91.8987	91.8528	91.9381	91.9097	91.9011	91.9045	92.0202	91.8272	91.8729	91.9327	91.8538	91.8896	91.9123	91.8783	91.9296	91.9733	91.989	91.8765	91.9282	91.8805	91.8521	91.8925	91.9046	91.933	91.9586	91.9803	91.9022	91.9619	91.9512	91.9293	91.868	91.9267	91.9295	91.9289	91.8494	91.8605	91.9389	91.8727	91.8676
GCA_036318525.1	92.0597	92.0641	91.9371	92.0117	92.037	91.9841	91.9679	91.975	91.9942	91.952	91.9542	92.0136	92.0004	91.9376	92.0089	91.977	92.0172	91.8662	91.9321	92.0593	92.0122	91.9258	92.0515	91.9741	92.1066	91.9646	92.0323	92.0298	92.0457	91.9962	91.9819	92.0734	92.0861	92.019	92.1026	91.9992	92.048	92.0531	92.081	92.0902	91.9415	92.1061	92.0442	92.0462	91.9674	91.9773	91.9992	92.0205	92.0705
GCA_036318535.1	92.0675	92.0451	91.9496	91.9674	91.9269	92.0402	91.9615	92.0232	91.9725	91.9568	91.9155	91.9623	92.0191	91.986	92.0408	92.0717	91.9559	91.9684	91.9689	92.0359	91.9913	91.9138	91.9871	91.981	92.0234	91.9705	92.0491	91.9995	91.9348	92.0008	91.9418	91.9307	91.9909	91.985	91.9908	91.9309	91.9863	92.0305	92.03	92.0289	91.8984	92.0006	92.0357	91.9921	91.8582	91.9368	91.9467	91.9742	91.902
GCA_036318565.1	92.1158	92.1347	91.982	92.0292	92.0766	92.1169	92.1076	92.0777	92.0409	92.0094	92.008	92.1237	92.0332	92.0263	92.0124	92.0724	92.111	91.9822	91.9706	92.1046	92.0974	92.0182	91.9748	91.9647	92.0863	92.0987	92.0905	92.05	92.086	92.0298	92.0855	92.0836	92.0978	92.1067	92.1231	92.1228	92.0484	92.1887	92.1467	92.1569	91.9577	92.1573	92.0942	92.1162	92.0718	92.0188	92.0847	92.1191	92.0928
GCA_036318585.1	92.1612	92.2002	92.1604	92.182	92.1665	92.1687	92.1655	92.224	92.2682	92.1902	92.1888	92.3221	92.1565	92.141	92.1972	92.1945	92.2465	92.0499	92.0673	92.1446	92.2285	92.113	92.1736	92.1922	92.2002	92.2062	92.172	92.2243	92.1392	92.1034	92.1826	92.2033	92.1814	92.1649	92.1457	92.1819	92.1555	92.1975	92.3092	92.1959	92.0275	92.2788	92.1634	92.1845	92.1169	92.1932	92.2223	92.2091	92.1797
GCA_036318605.1	92.1271	92.1584	92.0321	92.0962	92.0988	92.0863	92.1326	92.1808	92.1067	92.0587	92.0859	92.1149	92.0501	92.1258	92.1601	92.1661	92.188	91.9745	91.9455	92.1441	92.1491	92.0363	92.1308	92.0641	92.1113	92.0864	92.1552	92.1387	92.1054	92.1668	92.1681	92.1535	92.0778	92.0733	92.1084	92.1322	92.0982	92.1744	92.2032	92.1396	91.9851	92.1499	92.0654	92.1367	92.0325	92.075	92.1294	92.0999	92.1017
GCA_036318625.1	92.0468	91.9207	91.9145	91.87	91.9446	92.0457	91.9919	92.0965	91.9408	91.8115	91.9134	91.9236	91.9413	92.0692	92.0436	91.9345	92.0795	91.7938	91.7842	91.9338	91.9189	91.9666	92.0144	91.9937	91.999	92.0797	92.0676	92.0982	91.9464	91.9938	91.8902	91.9384	91.9054	91.9561	91.886	92.0341	92.009	91.9488	92.0134	91.9489	91.8441	91.9773	92.0101	91.942	91.7815	91.9388	91.917	91.9683	91.923
GCA_036318635.1	92.0532	92.0531	91.9939	91.9425	91.9917	91.9842	91.936	91.9629	92.0159	91.9318	92.0122	91.9862	91.9141	91.9646	92.0737	91.9681	92.019	91.9433	91.9185	92.0648	92.0319	91.9372	91.9374	91.9416	92.0118	91.9694	92.0509	92.0017	91.9701	91.9399	91.9434	92.0043	91.9946	92.0494	92.0596	91.9397	91.9374	92.0255	92.0647	92.0705	91.8684	92.1229	92.0185	91.9747	91.9289	91.9349	91.9849	91.9767	91.9758
GCA_036318665.1	92.0136	92.1062	91.9813	91.995	92.0537	92.0719	92.0067	92.0307	92.0926	92.01	92.056	92.0054	91.9132	92.017	92.0127	92.0308	92.0855	91.8489	91.9242	92.0413	92.0233	91.9887	92.0142	91.9996	92.0138	92.0381	92.0799	91.9801	91.9848	91.9935	92.0027	92.0645	92.079	91.9383	92.0202	91.9939	91.9983	92.0567	92.1654	92.067	91.9679	92.0204	92.0543	92.0683	92.0081	91.9955	92.0187	92.0027	92.0077
GCA_036318685.1	92.0893	92.1008	91.9982	91.9887	92.0466	92.0761	92.1259	92.1225	92.0864	91.9847	91.9559	92.0206	92.0582	92.1224	92.1661	92.0372	92.2219	91.8866	91.8987	92.0186	92.0474	92.135	92.1182	92.0398	92.0718	92.1951	92.1388	92.1421	92.0097	92.0826	92.0483	92.0127	91.9783	92.0344	91.9512	92.2255	92.0508	92.0563	92.1337	92.0945	91.9255	92.025	92.0899	92.0609	91.9673	92.0049	92.0572	92.01	92.0055
GCA_036318705.1	92.041	92.104	91.9535	92.017	91.9825	92.085	92.088	92.1068	92.0742	92.0713	92.0778	92.0209	91.9533	92.0778	92.0253	92.0912	91.9846	91.9511	91.9867	92.0971	92.0816	92.0188	92.0722	92.0363	92.0538	92.0378	92.1219	92.0104	91.9891	91.9791	91.9964	92.0767	92.0607	91.9886	92.0681	92.0829	92.0326	92.0825	92.168	92.0454	91.9321	92.0831	92.0364	92.1122	92.0389	92.0225	92.0129	92.0438	92.0346
GCA_036318725.1	92.4859	92.4836	92.4093	92.4664	92.4389	92.5318	92.4222	92.5627	92.4542	92.3905	92.4386	92.4729	92.3588	92.4572	92.4351	92.4153	92.4593	92.2957	92.3072	92.5133	92.4743	92.3159	92.4986	92.3996	92.4129	92.4043	92.4701	92.4747	92.4183	92.4128	92.4242	92.3787	92.3914	92.4785	92.486	92.5151	92.4571	92.4331	92.4567	92.4248	92.3657	92.4356	92.4258	92.4731	92.3663	92.4719	92.4505	92.3625	92.3601
GCA_036318735.1	91.9303	91.9001	91.7382	91.8127	91.8225	91.9369	91.9667	91.9335	91.9281	91.8401	91.8647	91.9163	91.9811	91.9361	91.9629	91.9697	91.766	91.8037	91.8512	91.8961	91.8668	91.7733	91.9888	91.973	92.0252	91.8923	91.944	91.9839	91.7831	92.0178	91.8757	91.9539	91.9054	91.7919	91.8756	91.9956	91.9413	91.8757	91.9462	91.9161	91.7196	91.7996	91.8883	91.9524	91.891	91.9141	91.9805	91.8978	91.9766
GCA_036318765.1	91.7342	91.8281	91.7443	91.779	91.7016	91.7642	91.8109	91.8712	91.7453	91.8212	91.7791	91.7821	91.694	91.8704	91.8831	91.7844	91.8274	91.7237	91.7654	91.8706	91.8294	91.7791	91.8311	91.7534	91.837	91.7523	91.8416	91.7897	91.7636	91.7588	91.8434	91.8461	91.8167	91.7822	91.8231	91.8497	91.8083	91.8332	91.8472	91.8113	91.7234	91.7821	91.7252	91.9063	91.8163	91.7717	91.8549	91.8514	91.7839
GCA_036318785.1	91.8303	91.6853	91.8038	91.7842	91.7334	91.8472	91.7932	91.8738	91.8321	91.7314	91.7307	91.8393	91.8748	91.8374	91.8448	91.8839	91.8027	91.6328	91.7564	91.8037	91.7372	91.6416	91.8309	91.8893	91.9095	91.8133	91.8225	91.7829	91.6638	91.8612	91.7193	91.8395	91.7269	91.7454	91.7701	91.9155	91.7841	91.6918	91.83	91.7567	91.6146	91.7807	91.7668	91.8347	91.7778	91.8216	91.8782	91.7619	91.872
GCA_036318805.1	91.7569	91.7989	91.7622	91.7542	91.7738	91.8082	91.7057	91.8238	91.7675	91.8191	91.743	91.7833	91.8124	91.7881	91.7996	91.7939	91.8435	91.6901	91.668	91.8503	91.8044	91.7432	91.8198	91.7483	91.7693	91.8192	91.813	91.8556	91.6855	91.7738	91.7722	91.807	91.8298	91.7024	91.7681	91.7257	91.7209	91.7889	91.8018	91.7867	91.7228	91.8684	91.7919	91.8866	91.7994	91.7974	91.8352	91.8215	91.8293
GCA_036318825.1	92.4889	92.5106	92.4479	92.4525	92.4653	92.4952	92.5252	92.6169	92.51	92.4338	92.5	92.5219	92.4649	92.5507	92.5426	92.5829	92.5188	92.3448	92.3371	92.5175	92.5099	92.415	92.5804	92.5752	92.6252	92.5261	92.595	92.5886	92.4648	92.5587	92.519	92.4912	92.428	92.4962	92.414	92.6845	92.6015	92.5035	92.481	92.4749	92.4146	92.4697	92.5808	92.4846	92.4	92.5058	92.513	92.447	92.3725
GCA_036318845.1	92.5808	92.6088	92.4186	92.4878	92.49	92.6156	92.564	92.6337	92.5554	92.54	92.5341	92.6135	92.568	92.5875	92.6489	92.6124	92.5932	92.359	92.3788	92.599	92.5168	92.4472	92.5704	92.5062	92.5775	92.5637	92.6327	92.6197	92.5098	92.571	92.5083	92.4539	92.4802	92.4532	92.4669	92.632	92.5771	92.5705	92.5478	92.5227	92.3535	92.5475	92.5472	92.488	92.4071	92.5211	92.5834	92.4589	92.4292
GCA_036318865.1	92.3324	92.4163	92.2933	92.3894	92.3495	92.3884	92.3549	92.442	92.3969	92.3364	92.3765	92.3613	92.3465	92.3867	92.4274	92.3945	92.3982	92.2731	92.2894	92.4345	92.4529	92.3483	92.4227	92.3236	92.3131	92.32	92.3344	92.3911	92.4244	92.3905	92.3304	92.3443	92.3548	92.3618	92.3579	92.4491	92.4192	92.3225	92.4952	92.4416	92.333	92.4275	92.4178	92.4606	92.386	92.4466	92.4271	92.361	92.39
GCA_036318885.1	92.4045	92.4271	92.3093	92.3919	92.3676	92.4058	92.4562	92.4524	92.407	92.3536	92.4074	92.4013	92.3647	92.44	92.3972	92.4271	92.3514	92.2794	92.2474	92.5242	92.459	92.3213	92.4077	92.3922	92.264	92.3393	92.4281	92.3515	92.4598	92.3971	92.3605	92.3955	92.3718	92.396	92.3874	92.4684	92.4396	92.3576	92.4715	92.4386	92.3571	92.4317	92.4151	92.5002	92.4222	92.4422	92.4424	92.3756	92.4088
GCA_036318905.1	98.3913	98.4732	98.2207	98.1788	98.1146	98.2568	98.2492	98.1634	98.5012	98.5381	98.528	98.1581	98.2616	98.2399	98.2504	98.2078	98.2498	98.0783	98.1265	98.2185	98.2341	98.1753	98.2412	98.2221	98.1817	98.2773	98.245	98.2575	98.3901	98.3188	98.324	98.3983	98.3547	98.3885	98.3476	98.3584	98.3611	98.3073	98.224	98.3452	98.2668	98.4223	98.4073	98.435	98.4062	98.3267	98.3391	98.4795	98.4699
GCA_036318925.1	98.4693	98.5508	98.2723	98.3684	98.272	98.163	98.3268	98.3105	98.6331	98.5698	98.771	98.4897	98.4693	98.4673	98.4596	98.4134	98.3985	98.2795	98.3139	98.3454	98.4021	98.303	98.3015	98.298	98.3938	98.4037	98.3962	98.4534	98.362	98.3695	98.4199	98.459	98.3421	98.4363	98.4188	98.3146	98.4187	98.4399	98.3679	98.4715	98.341	98.4872	98.4468	98.4508	98.4408	98.4342	98.4326	98.397	98.2673
GCA_036318945.1	98.4598	98.5462	98.278	98.3731	98.2844	98.2061	98.3113	98.2635	98.5661	98.5315	98.7146	98.4179	98.4608	98.4164	98.4091	98.4033	98.3795	98.2757	98.2934	98.3297	98.3924	98.2729	98.3036	98.2769	98.4044	98.3321	98.3558	98.4734	98.391	98.3636	98.3805	98.4601	98.3342	98.3981	98.3932	98.2589	98.4054	98.3968	98.3384	98.4216	98.3277	98.397	98.3862	98.444	98.4347	98.3902	98.3796	98.3914	98.2693
GCA_036318965.1	98.377	98.5185	98.265	98.3112	98.2312	98.2373	98.2549	98.2142	98.5148	98.4736	98.6549	98.4213	98.3394	98.4367	98.4161	98.3701	98.2872	98.2298	98.2525	98.3632	98.3638	98.2214	98.3132	98.2877	98.3485	98.363	98.4104	98.41	98.3606	98.3354	98.2989	98.4275	98.2837	98.3715	98.3603	98.3012	98.3706	98.3591	98.2965	98.3027	98.2295	98.4087	98.3481	98.3855	98.3195	98.3608	98.3383	98.4024	98.3625
GCA_036318975.1	98.4317	98.5719	98.3884	98.3632	98.2589	98.2729	98.3596	98.3	98.5994	98.5658	98.7193	98.4742	98.4562	98.4504	98.4246	98.4078	98.3921	98.3177	98.2909	98.3449	98.3854	98.316	98.297	98.2867	98.4259	98.3934	98.3878	98.4632	98.3741	98.3854	98.4233	98.4492	98.3492	98.4324	98.4202	98.2654	98.4157	98.4437	98.386	98.4353	98.3123	98.4696	98.4019	98.4534	98.4733	98.424	98.4384	98.4182	98.3657
GCA_036319005.1	97.9797	98.0101	97.8579	97.9504	97.8228	97.9105	97.8287	97.8303	97.9253	97.8695	97.9969	97.8915	97.85	97.8	97.9023	97.8877	97.7964	97.8254	97.8798	97.9643	97.9195	97.8786	97.8696	97.9399	97.9801	97.8042	97.8018	97.838	98.0634	97.987	97.9725	98.0099	97.9888	98.0427	97.9777	97.8503	97.9992	97.9126	97.9452	97.967	97.9128	98.0547	97.9662	98.0934	98.0304	98.0249	98.0136	98.0739	98.0708
GCA_036319025.1	98.4276	98.4694	98.3885	98.4463	98.3048	98.4764	98.4663	98.327	98.3645	98.4026	98.5327	98.274	98.2481	98.3379	98.3064	98.3797	98.3782	98.344	98.3945	98.4302	98.4926	98.3309	98.5153	98.5333	98.5394	98.3763	98.3832	98.4761	98.3769	98.2944	98.3517	98.4434	98.3981	98.4399	98.4136	98.3763	98.464	98.3536	98.299	98.3907	98.3253	98.414	98.4541	98.4586	98.3972	98.4763	98.4279	98.3813	98.3765
GCA_036319045.1	98.4441	98.4343	98.289	98.3824	98.2294	98.2329	98.2207	98.2363	98.3345	98.3379	98.48	98.2271	98.3198	98.25	98.308	98.1573	98.2351	98.139	98.1666	98.2697	98.2383	98.1614	98.3196	98.2419	98.2534	98.3178	98.3039	98.3108	98.2019	98.196	98.3033	98.2293	98.1927	98.2864	98.2354	98.2086	98.3075	98.1805	98.1572	98.2001	98.2509	98.3028	98.1959	98.1978	98.2038	98.33	98.2886	98.2642	98.2589
GCA_036319065.1	98.3521	98.454	98.2478	98.3794	98.2241	98.281	98.1854	98.1823	98.3118	98.291	98.3663	98.2592	98.2147	98.3391	98.3321	98.3067	98.3018	98.468	98.4602	98.5635	98.5313	98.3465	98.3117	98.3123	98.3417	98.2933	98.2714	98.4347	98.6735	98.5349	98.5786	98.6799	98.5428	98.5382	98.5368	98.537	98.6192	98.4631	98.4692	98.5315	98.504	98.5938	98.5469	98.5355	98.5687	98.5158	98.5497	99.5928	100
GCA_036319085.1	98.4812	98.5705	98.2142	98.369	98.2647	98.1851	98.3404	98.2728	98.6448	98.532	98.7398	98.4653	98.4483	98.4697	98.4632	98.4374	98.3715	98.3155	98.2971	98.3644	98.4115	98.3163	98.2995	98.2989	98.4258	98.4196	98.4002	98.4635	98.3816	98.3777	98.4019	98.4842	98.3348	98.4135	98.4068	98.2928	98.4192	98.3697	98.3504	98.4677	98.2816	98.4215	98.4026	98.4527	98.4032	98.4166	98.4222	98.4	98.2428
GCA_036319105.1	98.8614	100	98.5293	98.4104	98.4948	98.4744	98.3864	98.3616	98.4858	98.4845	98.6511	98.4675	98.4233	98.4126	98.4322	98.4899	98.3949	98.3777	98.3995	98.4047	98.5318	98.3433	98.4485	98.4491	98.4789	98.4594	98.4807	98.4767	98.5357	98.4405	98.4994	98.4697	98.5088	98.5812	98.5732	98.4298	98.4444	98.4846	98.4211	98.3893	98.3934	98.4685	98.4795	98.4654	98.4197	98.4401	98.468	98.4483	98.4739
GCA_036319125.1	97.9058	97.9358	97.8134	97.9108	97.6675	97.811	97.7604	97.7465	97.8969	97.8166	97.9251	97.8041	97.8227	97.8064	97.8378	97.8793	97.8027	97.8563	97.904	97.918	97.9202	97.8231	97.9402	97.9307	97.859	97.7943	97.7963	97.9126	98.081	97.9497	97.9567	97.9108	97.9519	97.9714	97.9436	97.8191	97.9374	97.8367	97.862	97.9166	97.8689	97.9644	97.9678	97.9723	97.894	97.959	97.9655	97.9791	97.9626
GCA_036319145.1	100	98.8466	98.5353	98.4286	98.3957	98.3892	98.3196	98.3895	98.61	98.587	98.6264	98.451	98.3273	98.4132	98.4278	98.4565	98.3314	98.3306	98.3654	98.3807	98.4488	98.2998	98.4144	98.3606	98.391	98.4767	98.477	98.4572	98.4097	98.3967	98.4616	98.4772	98.4109	98.5032	98.4811	98.4048	98.4379	98.3786	98.3188	98.4311	98.403	98.446	98.456	98.4883	98.4463	98.4177	98.3894	98.4252	98.3552
GCA_036319165.1	98.3526	98.369	98.3077	98.4292	98.1985	98.3331	98.3242	98.3348	98.4049	98.3451	98.3699	98.23	98.1419	98.3069	98.3732	98.4006	98.2627	98.3531	98.4723	98.4197	98.4631	98.3904	98.5265	98.4697	98.504	98.372	98.4005	98.4973	98.4219	98.3406	98.4613	98.5104	98.4639	98.3078	98.2892	98.4342	98.5417	98.2614	98.3281	98.3648	98.3361	98.456	98.4248	98.3981	98.3091	98.4395	98.4364	98.4723	98.3323
GCA_036319185.1	98.4558	98.5614	98.2835	98.3889	98.253	98.2068	98.3498	98.2803	98.6316	98.5129	98.655	98.483	98.4502	98.4447	98.4554	98.4441	98.3971	98.3022	98.2967	98.3604	98.4236	98.2837	98.2893	98.329	98.4295	98.4065	98.4229	98.4897	98.3828	98.4083	98.3824	98.4613	98.3179	98.3866	98.362	98.2595	98.3864	98.4306	98.3535	98.4092	98.3251	98.4256	98.4031	98.4563	98.4726	98.4234	98.4347	98.438	98.2813
GCA_036319205.1	98.3942	98.4575	98.3834	98.3862	98.2504	98.3275	98.3021	98.2738	98.3432	98.3213	98.5002	98.3819	98.2317	98.3502	98.3375	98.3039	98.3742	98.4725	98.451	98.5116	98.5281	98.3655	98.4368	98.366	98.4054	98.3437	98.3806	98.4253	98.5607	98.4679	98.5309	98.5343	98.5198	98.4603	98.4946	98.5192	98.5312	98.3553	98.3621	98.3978	98.3977	98.7158	98.7289	98.7435	98.7102	99.9697	100	98.5575	98.5706
GCA_036319225.1	98.4086	98.4775	98.4006	98.3685	98.2835	98.3379	98.2794	98.2803	98.3367	98.3154	98.4582	98.3693	98.2313	98.3456	98.3225	98.3479	98.3475	98.4298	98.4477	98.5247	98.5126	98.3792	98.4173	98.3739	98.4049	98.3816	98.3682	98.4303	98.5213	98.4573	98.5105	98.5261	98.5002	98.4535	98.4723	98.5539	98.5193	98.3638	98.398	98.3926	98.4313	98.714	98.7168	98.7542	98.7322	100	99.9677	98.556	98.5693
GCA_036319245.1	98.4524	98.5068	98.2385	98.3552	98.2025	98.1527	98.3233	98.2858	98.6361	98.5639	98.7409	98.4187	98.4335	98.4522	98.456	98.4341	98.3786	98.2898	98.2771	98.3657	98.3924	98.2839	98.2606	98.267	98.3704	98.4049	98.3784	98.4605	98.3914	98.3543	98.3714	98.4584	98.3205	98.3982	98.3646	98.2779	98.411	98.3573	98.3295	98.4308	98.2976	98.4397	98.3865	98.4367	98.3788	98.3981	98.3914	98.3803	98.2776
GCA_036319265.1	98.2958	98.406	98.2569	98.287	98.2195	98.2297	98.1694	98.1173	98.434	98.3792	98.3813	98.3588	100	98.292	98.3297	98.2661	98.2113	98.1448	98.2136	98.2395	98.293	98.1912	98.3206	98.2426	98.2845	98.1778	98.2133	98.2693	98.2847	98.2532	98.29	98.3035	98.1842	98.2507	98.2062	98.2942	98.2518	98.139	98.1731	98.2131	98.2056	98.1968	98.2478	98.173	98.146	98.234	98.2266	98.2515	98.2189
GCA_036319285.1	98.3309	98.499	98.2137	98.291	98.1922	98.2793	98.2701	98.2736	98.503	98.4368	98.6687	98.4322	98.379	98.3709	98.3518	98.3727	98.2643	98.2877	98.2372	98.2972	98.3008	98.2614	98.3745	98.2857	98.3742	98.3255	98.3727	98.4196	98.2755	98.3341	98.2517	98.3946	98.3555	98.3524	98.365	98.3055	98.3513	98.3811	98.3273	98.3062	98.2609	98.4365	98.3205	98.4124	98.3844	98.3758	98.3992	98.4059	98.3316
GCA_036319295.1	98.3749	98.4746	98.3388	98.3115	98.2298	98.3376	98.2817	98.242	98.4991	98.5208	98.6271	98.4192	98.4359	98.4378	98.4082	98.3476	98.2873	98.2384	98.2257	98.3084	98.274	98.2748	98.3347	98.299	98.339	98.3611	98.3642	98.3653	98.333	98.319	98.282	98.422	98.3301	98.3335	98.3034	98.343	98.4064	98.3726	98.2807	98.3491	98.2828	98.4109	98.3747	98.4346	98.3747	98.3256	98.3307	98.405	98.3503
GCA_036319325.1	98.4528	98.5746	98.2622	98.3586	98.2401	98.1804	98.3184	98.269	98.6274	98.5472	98.6994	98.453	98.4925	98.4191	98.4327	98.4472	98.4129	98.2884	98.2925	98.3571	98.4152	98.2874	98.3309	98.3126	98.4077	98.3841	98.3693	98.4467	98.3641	98.3929	98.3902	98.4686	98.3459	98.4521	98.4241	98.262	98.4455	98.4019	98.3778	98.4265	98.3404	98.4456	98.4069	98.4788	98.4251	98.406	98.4162	98.4185	98.2548
GCA_036319345.1	97.7584	97.7572	97.6094	97.645	97.5343	97.6273	97.6535	97.6112	97.6857	97.6501	97.7618	97.587	97.5958	97.6565	97.663	97.6475	97.6795	97.6306	97.6514	97.7219	97.7068	97.6034	97.6532	97.6408	97.6623	97.6353	97.6483	97.7371	97.7661	97.6986	97.6763	97.6759	97.696	97.7296	97.7101	97.773	97.8123	97.587	97.635	97.6682	97.6422	97.6709	97.7188	97.6774	97.6625	97.7427	97.7073	97.7287	97.6701
GCA_036319365.1	97.7689	97.8491	97.5785	97.7603	97.6866	97.6659	97.7017	97.6549	97.7916	97.7944	97.883	97.7647	97.6865	97.7736	97.7751	97.7778	97.7517	97.7743	97.7691	97.8272	97.8441	97.718	97.8816	97.8783	97.8754	97.7517	97.7767	97.7791	97.9202	97.8726	97.798	97.8021	97.7903	97.7121	97.6808	97.9172	97.7817	97.7259	97.7708	97.8148	97.7378	97.9105	97.8393	97.8677	97.7736	97.9409	97.9326	97.8648	97.8829
GCA_036319385.1	98.4482	98.5263	98.2465	98.3805	98.2363	98.2013	98.3213	98.3157	98.6421	98.5674	98.7235	98.4446	98.4598	98.4473	98.4673	98.4157	98.3867	98.2892	98.286	98.3503	98.3845	98.2927	98.2887	98.2751	98.3947	98.3889	98.3556	98.4841	98.3524	98.3708	98.4042	98.4582	98.3254	98.4211	98.3914	98.287	98.4134	98.3712	98.3504	98.458	98.343	98.4484	98.4216	98.4501	98.3827	98.4137	98.4229	98.3783	98.2779
GCA_036319405.1	98.4593	98.5542	98.2406	98.3927	98.2344	98.1961	98.2562	98.3094	98.6023	98.5522	98.7138	98.4296	98.4555	98.4551	98.4628	98.4422	98.4185	98.2757	98.299	98.3836	98.3841	98.297	98.2804	98.2617	98.3774	98.3793	98.3783	98.4599	98.3735	98.3243	98.373	98.4753	98.3469	98.4299	98.3728	98.2729	98.4005	98.3775	98.3839	98.4341	98.3376	98.4062	98.4016	98.4186	98.4005	98.4009	98.4022	98.3629	98.2521
GCA_036319425.1	98.4823	98.5053	98.4717	98.448	98.3031	98.4182	98.4483	98.4108	98.4425	98.4564	98.4546	98.4091	98.2856	98.4635	98.4918	98.4526	98.5373	98.3779	98.3786	98.4424	98.4609	98.3576	98.4688	98.487	98.487	99.7963	99.857	100	98.4218	98.3588	98.4169	98.4819	98.4146	98.4025	98.4097	98.3677	98.422	98.4427	98.3841	98.3699	98.3982	98.4181	98.3596	98.3671	98.391	98.4042	98.3932	98.3679	98.3931
GCA_036319445.1	98.4733	98.4835	98.3754	98.352	98.2646	98.4781	98.4348	98.4049	98.3537	98.344	98.5026	98.3546	98.2756	98.4238	98.4268	98.4154	98.3395	98.3552	98.3727	98.446	98.4327	98.3691	98.3888	98.3342	98.407	98.4182	98.387	98.4094	98.861	98.8299	98.7309	98.8044	98.8525	98.7777	98.7696	99.8994	100	98.5476	98.5972	98.5788	98.5467	98.645	98.6015	98.6144	98.6066	98.5005	98.5064	98.6457	98.5507
GCA_036319465.1	98.1431	98.245	98.1096	98.1088	98.0069	98.1716	98.1834	98.1019	98.2588	98.2165	98.2736	98.1766	98.169	98.0912	98.0758	98.0603	98.1181	98.1039	98.1064	98.1989	98.178	98.1698	98.1845	98.1749	98.1825	98.1529	98.1574	98.1658	98.274	98.1568	98.276	98.2655	98.2231	98.1697	98.1353	98.2301	98.2732	98.1351	98.1243	98.2065	98.1505	98.3146	98.2729	98.2331	98.2472	98.3043	98.3133	98.2652	98.2302
GCA_036319485.1	98.4628	98.5531	98.2802	98.3988	98.2581	98.1599	98.348	98.2767	98.5764	98.5588	98.6977	98.4786	98.4755	98.4273	98.4373	98.4453	98.3913	98.3102	98.312	98.3313	98.4221	98.2496	98.2887	98.3134	98.4136	98.3571	98.336	98.4379	98.405	98.3983	98.3652	98.4609	98.321	98.4047	98.4147	98.3137	98.3951	98.4192	98.3526	98.4229	98.2907	98.3769	98.4028	98.4515	98.3997	98.3977	98.4203	98.428	98.2445
GCA_036319505.1	97.8293	97.8529	97.5872	97.8064	97.6705	97.6338	97.6639	97.5742	97.7548	97.8328	97.8433	97.795	97.7213	97.8235	97.7934	97.804	97.7684	97.8638	97.8195	97.8299	97.8933	97.6911	97.8574	97.8789	97.8849	97.7421	97.7562	97.856	97.8106	97.8826	97.8239	97.8059	97.7835	97.731	97.6637	97.8333	97.7376	97.735	97.7377	97.8091	97.6962	97.8549	97.8299	97.823	97.7787	97.9752	97.9657	97.9198	97.8338
GCA_036319525.1	97.7847	97.8386	97.5342	97.7819	97.6933	97.6215	97.7094	97.6103	97.7655	97.7605	97.8633	97.7729	97.7041	97.76	97.7865	97.767	97.7389	97.8374	97.7831	97.8605	97.8506	97.6894	97.8884	97.8587	97.8718	97.7781	97.7368	97.8137	97.8305	97.8749	97.8581	97.8203	97.7672	97.689	97.6501	97.8338	97.7257	97.7165	97.7354	97.7964	97.6674	97.8623	97.8309	97.8239	97.7998	97.915	97.9294	97.9056	97.8249
GCA_036319535.1	97.7745	97.8677	97.6008	97.7846	97.7301	97.6411	97.7728	97.6708	97.7918	97.8224	97.8646	97.7402	97.7258	97.7644	97.8238	97.7427	97.7412	97.8233	97.805	97.8518	97.8684	97.6582	97.8934	97.859	97.8168	97.7846	97.7494	97.8086	97.8927	97.847	97.8379	97.8058	97.803	97.7348	97.709	97.8749	97.7799	97.7532	97.7685	97.8202	97.6459	97.8939	97.886	97.8147	97.7747	97.9586	97.9493	97.8745	97.8334
GCA_036319565.1	93.2687	93.2163	93.2209	93.2182	93.1455	93.3081	93.2158	93.2693	93.2268	93.1837	93.242	93.2266	93.1559	93.219	93.2488	93.155	93.2539	93.2333	93.1772	93.3177	93.2849	93.2182	93.215	93.0962	93.1824	93.2581	93.2692	93.247	93.2431	93.1719	93.2737	93.2621	93.2022	93.2398	93.2556	93.2195	93.2355	93.2359	93.3518	93.2881	93.1772	93.3066	93.1938	93.2751	93.1862	93.2236	93.235	93.2449	93.1841
GCA_036319575.1	93.1447	93.1162	93.0851	93.1048	93.1161	93.2224	93.0833	93.1559	93.1443	93.0781	93.1698	93.1352	93.0492	93.0757	93.0864	93.1316	93.1568	93.0674	93.0366	93.2175	93.126	93.0529	93.0867	93.0424	93.1283	93.1144	93.142	93.1461	93.1299	93.0862	93.1657	93.1344	93.1277	93.167	93.1339	93.1	93.0836	93.1018	93.2206	93.1162	93.1113	93.1883	93.1239	93.1787	93.026	93.1025	93.0836	93.1545	93.1615
GCA_036319585.1	97.9718	97.9873	97.9131	97.8954	97.7833	97.8678	97.8992	97.9256	98.0145	97.91	98.162	97.9397	97.9447	97.84	97.7692	97.7952	97.8742	97.8074	97.8327	97.9575	97.9734	97.892	97.8401	97.8211	97.8877	97.796	97.828	97.8955	98.1441	98.0496	98.0392	98.068	97.9918	98.0821	98.0832	97.9523	98.1026	97.8481	97.8909	97.9412	97.9339	98.0671	98.0488	97.9441	97.9176	98.0333	98.0239	98.3035	98.0664
GCA_036319625.1	93.1514	93.1022	93.1334	93.0831	93.1264	93.2319	93.0603	93.1664	93.076	93.028	93.1974	93.1104	93.0311	93.1416	93.0703	93.0393	93.1696	93.1627	93.0817	93.1977	93.1676	93.0696	93.0657	93	93.0743	93.1908	93.1994	93.1749	93.1482	93.0804	93.1402	93.0686	93.1377	93.1803	93.1841	93.0904	93.1329	93.1458	93.2551	93.1805	93.0749	93.2642	93.1474	93.146	93.0355	93.0818	93.1104	93.144	93.1324
GCA_036319635.1	93.3195	93.2466	93.2316	93.1713	93.2422	93.2608	93.1988	93.2672	93.1142	93.1342	93.1862	93.231	93.112	93.1898	93.173	93.129	93.2563	93.1878	93.1679	93.2681	93.2319	93.1563	93.2252	93.1403	93.1315	93.22	93.2496	93.2244	93.2283	93.198	93.3259	93.2235	93.2471	93.2659	93.2794	93.2262	93.2048	93.2147	93.4098	93.2124	93.2263	93.2978	93.211	93.2466	93.2147	93.2463	93.1943	93.1516	93.2443
GCA_036319665.1	93.1907	93.1581	93.215	93.1628	93.1098	93.2806	93.2012	93.1781	93.2263	93.1462	93.2238	93.1846	93.2288	93.1656	93.212	93.4721	93.2062	93.1643	93.1328	93.2631	93.2094	93.1304	93.2038	93.0837	93.1966	93.2055	93.1789	93.2038	93.206	93.124	93.2175	93.2042	93.1749	93.2396	93.1899	93.1991	93.2267	93.1644	93.2854	93.2937	93.2282	93.2878	93.2217	93.2972	93.1602	93.2101	93.2539	93.2174	93.2241
GCA_036319685.1	93.0965	93.0696	93.0763	93.0872	93.0605	93.2088	93.1254	93.1056	93.1858	93.0831	93.1593	93.0544	93.0914	93.0819	93.0487	93.0409	93.1685	93.0446	93.0829	93.1997	93.1665	93.1133	93.1513	93.04	93.1103	93.1229	93.2101	93.167	93.1813	93.0629	93.1656	93.0924	93.0691	93.0761	93.0762	93.046	93.0905	93.1157	93.2521	93.1796	93.1046	93.1746	93.1124	93.1484	93.0329	93.0731	93.1389	93.1461	93.1975
GCA_036319705.1	93.0952	93.1216	93.1155	93.1645	93.105	93.1637	93.1784	93.128	93.1063	93.0476	93.1314	93.1343	93.1112	93.1319	93.1494	93.1121	93.1746	93.1258	93.0924	93.2406	93.1673	93.1014	93.1572	93.0586	93.1444	93.1446	93.143	93.1839	93.1539	93.1364	93.0767	93.0628	93.1569	93.1577	93.1979	93.1477	93.1257	93.2112	93.2812	93.1433	93.2351	93.191	93.1324	93.1076	93.0537	93.1638	93.1439	93.132	93.1919
GCA_036319725.1	93.2606	93.1509	93.2328	93.2138	93.1672	93.3622	93.3229	93.2308	93.2546	93.1669	93.1757	93.2719	93.1977	93.2697	93.2251	93.1862	93.2782	93.2356	93.199	93.2291	93.2758	93.1769	93.2551	93.2388	93.3117	93.286	93.265	93.2512	93.2659	93.201	93.2702	93.2334	93.228	93.1945	93.2361	93.1957	93.2557	93.1675	93.2727	93.2906	93.1838	93.2818	93.2906	93.2283	93.1538	93.2455	93.2587	93.1987	93.2755
GCA_036319745.1	93.1124	93.1219	93.1383	93.1055	93.0943	93.1313	93.1774	93.2212	93.1143	93.0945	93.1755	93.1795	93.0593	93.1285	93.1502	93.0851	93.1774	93.1275	93.1495	93.2299	93.183	93.1321	93.1522	93.1017	93.1075	93.1478	93.1552	93.2112	93.157	93.0863	93.1482	93.1372	93.1675	93.1442	93.1477	93.1349	93.1503	93.1598	93.2411	93.169	93.1544	93.1425	93.1435	93.1738	93.1145	93.1242	93.1515	93.1412	93.1126
GCA_036319765.1	93.2293	93.2839	93.2802	93.2468	93.2402	93.3241	93.2731	93.2825	93.197	93.1555	93.2238	93.261	93.1929	93.2176	93.202	93.2117	93.3247	93.239	93.1634	93.2955	93.3046	93.2261	93.236	93.2629	93.2272	93.3065	93.3311	93.3611	93.3026	93.2181	93.2411	93.2394	93.2968	93.2658	93.2966	93.289	93.2956	93.32	93.37	93.3349	93.1974	93.3358	93.2857	93.2365	93.1835	93.2538	93.2942	93.2323	93.2414
GCA_036319785.1	93.1354	93.2249	93.1834	93.1526	93.15	93.2182	93.1688	93.2232	93.1156	93.0518	93.1489	93.1844	93.1153	93.1814	93.2271	93.1463	93.2242	93.0078	93.0839	93.2651	93.1867	93.119	93.1648	93.1099	93.0784	93.2042	93.2225	93.2216	93.1576	93.0773	93.1557	93.2178	93.1413	93.1227	93.1473	93.1756	93.1904	93.1315	93.2878	93.1895	93.171	93.184	93.1305	93.209	93.1727	93.2173	93.2488	93.1228	93.1531
GCA_036319805.1	93.2675	93.1072	93.1077	93.1716	93.1879	93.146	93.2196	93.1869	93.1147	92.9801	93.0473	93.1287	93.0856	93.1191	93.1517	93.0873	93.2292	93.1157	93.1104	93.2057	93.1773	93.129	93.1798	93.0756	93.1526	93.13	93.2331	93.1703	93.1508	93.1119	93.2454	93.1775	93.1143	93.1338	93.1262	93.2408	93.1389	93.2046	93.2852	93.247	93.0164	93.2157	93.1231	93.1479	93.1262	93.1241	93.1545	93.1529	93.1706
GCA_036319825.1	93.1965	93.1443	93.2241	93.1638	93.1139	93.1801	93.1418	93.2058	93.244	93.1578	93.145	93.1267	93.0871	93.185	93.1347	93.1473	93.259	93.1382	93.1436	93.3025	93.226	93.0489	93.1483	93.1181	93.1686	93.1336	93.191	93.2188	93.2134	93.2349	93.2457	93.1856	93.2518	93.1111	93.1247	93.1231	93.1483	93.1915	93.2571	93.2329	93.1515	93.2818	93.1411	93.1457	93.0866	93.1498	93.1727	93.1729	93.2564
GCA_036319845.1	93.2884	93.3466	93.1768	93.2402	93.1781	93.2675	93.3603	93.3414	93.2573	93.2138	93.3361	93.2388	93.2861	93.2423	93.1933	93.2553	93.2558	93.1838	93.1495	93.2697	93.2325	93.1626	93.2057	93.0982	93.1282	93.278	93.2491	93.2533	93.3548	93.2439	93.2634	93.2957	93.2476	93.3085	93.3424	93.2497	93.3194	93.2165	93.3403	93.2946	93.2188	93.3426	93.2458	93.3192	93.2361	93.3089	93.2242	93.2502	93.3392
GCA_036319865.1	93.0709	93.0826	93.0061	92.9768	93.0035	93.0658	92.9377	93.0109	92.9588	92.9671	93.0382	93.0455	93.0308	93.0344	93.0995	92.9905	93.0576	92.8718	92.9136	92.9814	93.0157	92.9053	93.0295	93.0187	93.0417	93.0251	93.0271	93.048	93.0349	93.0019	93.0443	92.9776	93.0087	93.024	93.0473	92.9221	93	93.0347	93.1334	93.0171	92.972	93.0991	93.0387	93.0211	92.9482	92.977	93.0321	93.0224	92.9571
GCA_036319885.1	93.0536	93.0056	93.0472	92.927	92.9622	93.0825	93.0189	92.9959	92.968	92.9676	93.0425	93.026	92.9643	92.9592	93.0357	92.9479	93.0352	92.9196	92.94	93.074	93.0724	92.8857	92.9195	92.9367	92.9447	93.0261	93.0582	93.0061	93.0254	93.0327	93.0306	93.0108	93.0051	93.0496	93.0499	93.0929	93.0308	93.0207	93.0796	93.0424	92.914	93.102	93.0363	93.0656	92.933	93.0296	92.9769	93.0455	93.0658
GCA_036319905.1	91.8095	91.9012	91.7594	91.9421	91.9717	91.8632	91.9105	91.9557	91.9151	91.869	91.8685	92.0298	91.8152	91.8446	91.9333	91.8127	91.9084	91.8598	91.7738	91.9978	91.9868	91.7582	91.9455	91.8621	91.8584	91.8909	91.8622	91.9222	91.8817	91.8896	91.9097	91.8525	91.8365	91.9411	91.8618	91.867	91.9232	91.893	92.0137	91.9403	91.8571	91.8956	91.9333	91.9871	91.9316	91.9106	91.9533	91.9023	91.9557
GCA_036319925.1	92.5051	92.6535	92.5146	92.5116	92.618	92.6225	92.5931	92.6537	92.4685	92.4262	92.5941	92.5419	92.5569	92.6042	92.6155	92.5181	92.6269	92.4941	92.5452	92.6507	92.6536	92.4674	92.5344	92.4875	92.4716	92.5347	92.5548	92.6106	92.5271	92.5582	92.5987	92.611	92.5663	92.5759	92.5308	92.6113	92.6139	92.5178	92.6982	92.5995	92.4739	92.661	92.5902	92.6398	92.5438	92.5551	92.5844	92.6621	92.4773
GCA_036319945.1	92.9688	92.9985	92.81	92.9217	92.9673	92.9392	92.9493	92.9377	92.9352	92.8995	92.9386	92.9578	92.8324	92.9882	92.9838	92.918	93.0259	92.8856	92.9294	92.9967	93.0442	92.8742	92.9679	92.9058	92.8911	92.9608	93.0074	93.0132	92.9238	93.013	92.9389	92.9022	92.9003	93.0494	93.0047	92.9567	92.9569	92.9534	93.1158	92.9634	92.8737	92.966	92.8914	93.0127	92.8805	92.9365	92.9189	92.9807	92.9358
GCA_036319965.1	91.8921	91.8412	91.6696	91.8718	91.9368	91.8917	91.7964	91.8347	91.8751	91.8259	91.9054	91.9954	91.8865	91.8619	91.8782	91.8223	91.7373	91.8282	91.7283	91.9053	91.8826	91.825	91.8675	91.8398	91.853	91.7714	91.8196	91.8232	91.8192	91.8435	91.884	91.9269	91.8113	91.8572	91.8164	91.8732	91.8391	91.8684	91.9457	91.8779	91.8158	91.9107	91.836	91.9701	91.8717	91.9406	91.9719	91.9134	91.9363
GCA_036319985.1	93.4679	93.4415	93.4128	93.4263	93.4207	93.4146	93.315	93.4643	93.4849	93.4019	93.4579	93.4159	93.3283	93.5029	93.5096	93.4267	93.6223	93.4512	93.4406	93.5595	93.5165	93.4203	93.4833	93.5608	93.4622	93.4934	93.4503	93.4967	93.4034	93.4002	93.348	93.437	93.4206	93.4113	93.3718	93.419	93.3958	93.4535	93.4419	93.4441	93.3698	93.5408	93.4313	93.4494	93.3882	93.3971	93.3577	93.4319	93.3632
GCA_036320005.1	92.7307	92.7092	92.7757	92.6999	92.7358	92.8044	92.7084	92.7047	92.7535	92.5996	92.709	92.7276	92.6376	92.7893	92.8136	92.7611	92.7036	92.6607	92.6387	92.7247	92.7469	92.5416	92.7616	92.7455	92.783	92.7665	92.7852	92.8041	92.7315	92.6812	92.6168	92.638	92.6107	92.666	92.6245	92.7687	92.6994	92.5776	92.6538	92.7201	92.5926	92.6781	92.6956	92.6666	92.583	92.6893	92.7355	92.6902	92.6808
GCA_036320025.1	92.8472	92.8251	92.7198	92.7227	92.8068	92.8845	92.8152	92.7535	92.839	92.7797	92.7802	92.8008	92.8003	92.7769	92.8375	92.8297	92.7873	92.6603	92.6617	92.8332	92.7263	92.6635	92.8046	92.7615	92.8301	92.7286	92.8233	92.7812	92.738	92.743	92.7333	92.7586	92.7685	92.7056	92.7457	92.804	92.802	92.721	92.824	92.7461	92.6054	92.8181	92.7939	92.7716	92.6674	92.8036	92.8233	92.7536	92.7386
GCA_036320045.1	92.7507	92.8285	92.7317	92.765	92.8911	92.759	92.7415	92.7974	92.8029	92.6856	92.9103	92.7672	92.6738	92.8012	92.7981	92.7587	92.8726	92.6544	92.658	92.87	92.8296	92.7294	92.7403	92.715	92.7092	92.7712	92.798	92.8056	92.762	92.778	92.7527	92.8021	92.7363	92.8128	92.8198	92.7799	92.7458	92.6821	92.8661	92.869	92.6573	92.8337	92.7393	92.8025	92.7242	92.8261	92.805	92.8744	92.774
GCA_036320065.1	92.9967	92.9642	92.8852	92.9397	92.9568	92.8921	92.86	92.9616	92.9466	92.9135	93.0132	92.925	92.858	92.8533	92.9521	92.9614	92.9227	92.8268	92.8406	92.9336	93.0614	92.8638	92.9614	92.8852	92.9281	92.8432	92.8759	92.9439	92.826	92.9225	92.9449	92.9935	92.8716	92.9317	92.9103	92.8973	92.8707	92.9183	93.029	92.9235	92.8042	92.9488	92.9342	92.9968	92.8766	92.8847	92.9149	92.983	92.9076
GCA_036322005.1	91.9186	91.9734	91.7825	91.8666	91.8462	91.9511	91.8732	91.8435	91.8681	91.8625	91.8156	91.8383	91.876	91.77	91.8001	91.8214	91.9246	91.827	91.8956	91.953	91.9027	91.8645	91.8909	91.8634	91.9332	91.8375	91.8879	91.8403	91.8952	91.8284	91.8501	91.8905	91.926	91.9267	91.9052	91.8286	91.9249	91.8854	91.9304	91.9349	91.755	91.8676	91.8663	91.9532	91.834	91.8505	91.8561	91.842	91.852
GCA_036322025.1	98.3386	98.3929	98.4141	98.2705	98.1526	98.3594	98.246	98.2095	98.2453	98.2681	98.4022	98.2379	98.1735	98.335	98.337	98.3394	98.2914	98.2743	98.2608	98.3572	98.4008	98.2881	98.3533	98.3022	98.345	98.3154	98.3954	98.3903	98.6423	98.5448	98.4675	98.4814	98.5273	98.5614	98.5385	98.5356	98.571	99.8619	100	98.5344	98.7699	98.5332	98.5099	98.4849	98.4593	98.3686	98.3366	98.5285	98.4932
GCA_036322065.1	98.4609	98.5196	98.2575	98.3723	98.289	98.2169	98.326	98.2893	98.6268	98.5185	98.6885	98.4373	98.4757	98.4456	98.4572	98.4129	98.3769	98.3093	98.2697	98.3656	98.3997	98.3134	98.2797	98.2751	98.4101	98.3647	98.3853	98.4562	98.3783	98.3704	98.3796	98.4762	98.3294	98.4189	98.3536	98.2412	98.3764	98.3919	98.3696	98.4389	98.3124	98.4023	98.446	98.471	98.4482	98.4171	98.4361	98.4018	98.2601
GCA_036322085.1	98.4793	98.4373	98.2257	98.3904	98.2138	98.122	98.2596	98.2709	98.377	98.3776	98.4612	98.2153	98.3491	98.2757	98.3067	98.1842	98.2404	98.2601	98.2166	98.3328	98.3326	98.1492	98.3181	98.2924	98.3134	98.3398	98.3242	98.3503	98.2592	98.2196	98.3217	98.2864	98.2548	98.2736	98.259	98.3129	98.313	98.2387	98.2029	98.1349	98.2607	98.3242	98.2669	98.2875	98.2501	98.2994	98.2818	98.317	98.1685
GCA_036322105.1	98.4538	98.4639	98.4215	98.4643	98.3402	98.4778	98.4186	98.3925	98.3457	98.4046	98.5115	98.2863	98.2723	98.4099	98.3951	98.405	98.3997	98.3605	98.3986	98.4135	98.5404	98.3948	98.5284	98.4781	98.5516	98.3939	98.4448	98.4018	98.3951	98.3186	98.366	98.3979	98.451	98.4234	98.43	98.4459	98.4589	98.3419	98.3266	98.3653	98.3383	98.4588	98.479	98.4837	98.4037	98.4042	98.3611	98.4273	98.4249
GCA_036322125.1	98.5961	98.5699	98.3272	98.3669	98.2501	98.3745	98.4868	98.6176	100	99.5655	98.6111	98.4219	98.4584	98.3624	98.386	98.4	98.3445	98.3053	98.3054	98.3623	98.3515	98.3346	98.3388	98.3736	98.3502	98.444	98.4505	98.4239	98.4375	98.3887	98.4149	98.4495	98.4301	98.4403	98.4003	98.4607	98.4035	98.2541	98.2691	98.4144	98.2934	98.3984	98.4385	98.4295	98.4445	98.355	98.3534	98.3698	98.3247
GCA_036322145.1	93.2515	93.2464	93.2632	93.2045	93.2279	93.249	93.1992	93.3116	93.1676	93.1273	93.2052	93.1438	93.1504	93.228	93.2151	93.1479	93.168	93.3216	93.233	93.3243	93.2439	93.1874	93.2165	93.1303	93.2238	93.2679	93.3112	93.276	93.1956	93.1547	93.2351	93.2621	93.2043	93.2528	93.2306	93.262	93.2538	93.2426	93.3214	93.2372	93.1586	93.2591	93.1742	93.2175	93.1703	93.2243	93.2125	93.2295	93.2354
GCA_036322165.1	92.9924	93.0533	92.9058	92.9204	93.0399	92.9644	92.9486	92.9808	92.9977	92.9918	92.9748	93.0057	92.9396	93.0126	92.9606	92.9829	93.0108	92.8884	92.8302	93.0398	93.0556	92.947	93.099	92.9878	92.9735	92.9378	92.9682	92.9779	93.0147	92.9661	93.1014	93.0026	92.9121	93.0147	92.9772	92.8961	92.9696	92.9501	93.0697	93.0092	92.9561	93.0575	93.0047	92.9724	92.84	93.0143	92.9911	92.9993	92.9472
GCA_036322185.1	93.8855	93.9975	93.8855	93.9101	93.9229	93.8212	93.8789	93.8268	93.9292	93.9116	93.98	93.9572	93.8504	93.9868	93.9576	93.8773	94.0435	93.8273	93.8564	93.9158	93.9832	93.7919	93.9393	93.901	93.9555	93.9222	93.8477	93.9518	93.9296	94.0925	93.8803	93.9668	93.8869	94.0123	93.9616	93.803	93.8081	93.7706	93.9335	93.8987	93.8122	93.9397	94.0148	93.9485	93.9118	94.0306	93.9517	93.9838	93.9925
GCA_036322205.1	93.0476	93.0365	93.0428	92.9905	93.0297	93.1084	93.0506	93.0193	92.9815	92.9201	93.0606	93.0771	93.0569	93.0446	93.0685	93.0344	93.062	92.9515	92.9315	93.0426	93.0243	92.9765	93.1063	93.0862	93.0533	93.0267	93.0788	93.1262	93.0797	93.0161	92.95	92.9792	92.9767	93.0435	93.0323	93.1108	93.0827	92.9699	93.094	92.9786	92.8501	93.0942	93.1174	93.0355	93.0302	93.0793	93.094	93.0903	93.0031
ISMMS2	93.1925	93.1937	93.1579	93.1217	93.055	93.2595	93.1911	93.1644	93.1822	93.1395	93.1239	93.1457	93.1208	93.1094	93.1573	93.1007	93.2247	93.1787	93.1029	93.2681	93.2354	93.1633	93.1289	93.0879	93.0979	93.1932	93.1871	93.1489	93.216	93.1151	93.1982	93.2139	93.2275	93.1854	93.1522	93.1491	93.1936	93.2114	93.2582	93.1875	93.1369	93.2248	93.1202	93.1775	93.1858	93.2026	93.279	93.2187	93.2189
ISMMS2R	93.1925	93.1937	93.1579	93.1217	93.055	93.2595	93.1911	93.1644	93.1822	93.1395	93.1239	93.1457	93.1208	93.1094	93.1573	93.1007	93.2247	93.1787	93.1029	93.2681	93.2354	93.1633	93.129	93.088	93.0979	93.1932	93.1871	93.1489	93.216	93.1151	93.1982	93.2139	93.2275	93.1854	93.1522	93.1491	93.1936	93.2114	93.2582	93.1875	93.1369	93.2248	93.1202	93.1775	93.1858	93.2026	93.279	93.2187	93.2189
ISMMS3	91.427	91.3798	91.3594	91.3497	91.4203	91.4237	91.4032	91.4561	91.3777	91.3034	91.371	91.5482	91.3857	91.4696	91.4464	91.4501	91.578	91.2176	91.2595	91.4229	91.3971	91.2767	91.3598	91.3557	91.3452	91.4304	91.3953	91.412	91.3399	91.4756	91.3056	91.3617	91.3699	91.391	91.3828	91.3817	91.4363	91.3127	91.4594	91.3811	91.2934	91.4607	91.4102	91.378	91.3407	91.3752	91.4109	91.3358	91.4001
ISMMS4	97.7155	97.7457	97.6516	97.7122	97.6029	97.6616	97.666	97.626	97.7249	97.5404	97.759	97.72	97.5262	97.6844	97.6625	97.7218	97.6663	97.6239	97.6387	97.7308	97.7399	97.6082	97.7335	97.6994	97.6712	97.5964	97.6043	97.7206	97.7624	97.6804	97.6963	97.6837	97.6575	97.5755	97.5305	97.5847	97.6184	97.6098	97.6023	97.7507	97.5698	97.7726	97.7274	97.7413	97.7143	97.8619	97.8071	97.8163	97.759
ISMMS5	92.3592	92.5952	92.296	92.4746	92.4549	92.3501	92.5613	92.5856	92.5199	92.4601	92.5927	92.5533	92.4523	92.5433	92.5347	92.5668	92.5326	92.4174	92.3788	92.5585	92.5727	92.4229	92.4748	92.409	92.4064	92.5037	92.5023	92.4975	92.4306	92.4256	92.5006	92.5431	92.4391	92.4416	92.3765	92.4649	92.4372	92.5183	92.596	92.5328	92.3549	92.5209	92.4527	92.5779	92.4685	92.5451	92.5932	92.4665	92.3482
ISMMS6	91.7388	91.7213	91.5808	91.7797	91.7242	91.7236	91.7345	91.7483	91.7726	91.6729	91.7354	91.7682	91.7731	91.7502	91.7395	91.7806	91.697	91.709	91.6959	91.7758	91.8052	91.6909	91.8529	91.7705	91.6951	91.7681	91.7754	91.8378	91.808	91.8181	91.6998	91.8867	91.7328	91.6903	91.6925	91.8131	91.7689	91.7561	91.8641	91.7646	91.7261	91.7838	91.7255	91.7555	91.7792	91.7966	91.8361	91.7773	91.7158
ISMMS7	91.7261	91.8323	91.7146	91.8089	91.7235	91.8689	91.7867	91.9629	91.8054	91.7839	91.808	91.8626	91.7789	91.8471	91.8842	91.8111	91.8629	91.6832	91.6913	91.8533	91.7567	91.7022	91.8136	91.7455	91.8252	91.7962	91.8747	91.8316	91.8225	91.793	91.8385	91.8219	91.8407	91.6571	91.6159	91.8377	91.7747	91.7334	91.7757	91.7714	91.7172	91.7962	91.7937	91.7305	91.7106	91.7907	91.8188	91.8144	91.8645
LZF1	98.5229	98.5244	100	98.3762	98.3438	98.3842	98.3143	98.3455	98.3836	98.3628	98.5476	98.3768	98.2232	98.388	98.3938	98.3551	98.1479	98.3381	98.3448	98.4036	98.4328	98.2979	98.4016	98.3684	98.3569	98.4019	98.436	98.4982	98.4111	98.4141	98.4479	98.5074	98.3949	98.4557	98.4807	98.46	98.4866	98.4595	98.468	98.4072	98.3733	98.4777	98.4894	98.4851	98.5121	98.4281	98.4048	98.4684	98.3707
LZF2	98.5901	98.6538	98.4428	98.3933	98.3493	98.2993	98.3678	98.2681	98.485	98.4704	98.5557	98.423	98.3536	98.4088	98.3882	98.4147	98.3644	98.3239	98.3223	98.4096	98.4065	98.2498	98.4248	98.4105	98.487	98.448	98.4402	98.4863	98.4256	98.3865	98.4004	98.4733	98.4446	98.5423	98.5461	98.485	98.5523	98.3867	98.3528	98.4554	98.3884	98.4389	98.4305	98.5524	98.468	98.4255	98.4348	98.5072	98.424
LZF3	91.3103	91.3094	91.2338	91.2931	91.2887	91.25	91.284	91.3553	91.1914	91.1985	91.3084	91.2493	91.2652	91.2613	91.2078	91.274	91.4161	91.2176	91.2445	91.3303	91.3365	91.2804	91.3554	91.3002	91.3256	91.3032	91.3521	91.3119	91.2461	91.257	91.2456	91.3207	91.2785	91.3064	91.2887	91.2495	91.3061	91.2771	91.2899	91.3863	91.1779	91.3456	91.3766	91.2622	91.2295	91.3464	91.3394	91.2758	91.3872
LZF4	93.1768	93.141	93.0983	93.1837	93.1631	93.1624	93.1413	93.1799	93.1328	93.028	93.1652	93.1244	93.0586	93.1797	93.2047	93.1366	93.2388	93.1617	93.1401	93.2843	93.2131	93.1199	93.1083	93.0385	93.089	93.1666	93.1778	93.1034	93.1556	93.1053	93.1524	93.216	93.1343	93.2015	93.197	93.2028	93.2529	93.1631	93.312	93.1743	93.1017	93.1785	93.1275	93.1784	93.1439	93.0936	93.1026	93.2038	93.1126
LZF5	88.5374	88.4488	88.4345	88.3628	88.3615	88.4496	88.3553	88.586	88.4528	88.3623	88.3386	88.5175	88.32	88.6309	88.6338	88.3647	88.6083	88.3974	88.3698	88.423	88.4565	88.5396	88.4724	88.4035	88.4933	88.5416	88.5318	88.4331	88.4101	88.4863	88.3719	88.3857	88.3906	88.4369	88.4057	88.5565	88.3559	88.369	88.4666	88.5038	88.3004	88.4707	88.3829	88.4332	88.3888	88.4518	88.4216	88.4227	88.7461
LZF6	93.1995	93.188	93.1575	93.1642	93.1576	93.2761	93.1697	93.2391	93.1435	93.0921	93.0923	93.1723	93.1199	93.1983	93.1386	93.161	93.2128	93.1289	93.0799	93.2853	93.2588	93.1083	93.1517	93.0145	93.1296	93.2005	93.1712	93.1824	93.1309	93.1107	93.1958	93.2059	93.1748	93.2012	93.2209	93.1786	93.1663	93.1596	93.2717	93.2434	93.1783	93.2613	93.2008	93.1545	93.1253	93.2448	93.2177	93.2595	93.1525
LZF7	98.3756	98.4395	98.2092	98.3299	98.2162	98.2361	98.1949	98.1851	98.4752	98.5187	98.6161	98.4011	98.4198	98.3631	98.3336	98.3632	98.3126	98.2683	98.2591	98.3044	98.2605	98.2518	98.3685	98.2844	98.38	98.3086	98.3143	98.3765	98.3216	98.3452	98.2844	98.444	98.3103	98.3534	98.3321	98.3299	98.3598	98.3224	98.3248	98.3602	98.265	98.4399	98.2947	98.3863	98.3059	98.3128	98.3103	98.3065	98.3888
NX1	92.4119	92.447	92.373	92.3659	92.3879	92.4048	92.4427	92.4309	92.3854	92.3387	92.4588	92.4215	92.3088	92.3565	92.4188	92.4234	92.4206	92.3164	92.3463	92.4306	92.4532	92.4018	92.4592	92.4236	92.4837	92.4228	92.4303	92.4149	92.4556	92.4447	92.3977	92.3997	92.4031	92.364	92.3389	92.4619	92.3576	92.3876	92.4849	92.466	92.2971	92.4086	92.3897	92.4649	92.3503	92.4529	92.4227	92.4012	92.4326
NX10	98.3634	98.4678	98.3429	98.5035	98.2493	98.4242	98.3341	98.3981	98.3903	98.3692	98.445	98.3305	98.3186	98.4949	98.4968	98.461	98.4403	98.446	98.4428	98.4633	98.4419	98.3634	99.9819	100	99.9381	98.456	98.4957	98.4825	98.3392	98.3298	98.376	98.4519	98.3504	98.4159	98.3862	98.3171	98.4013	98.3499	98.3705	98.3823	98.2818	98.3745	98.4079	98.4706	98.429	98.3573	98.3817	98.455	98.3298
NX11	98.5024	98.5558	98.361	98.3506	98.2843	98.342	98.411	98.3761	98.6715	98.5947	98.739	98.4302	98.4091	98.4509	98.3833	98.4221	98.4141	98.2614	98.3135	98.3424	98.3959	98.317	98.3984	98.3615	98.4076	98.3786	98.3883	98.4971	98.4136	98.3746	98.4104	98.5069	98.3375	98.4792	98.4339	98.3334	98.3534	98.3952	98.434	98.4433	98.3076	98.4156	98.3935	98.4027	98.4069	98.3865	98.4362	98.4326	98.4022
NX12	88.373	88.4042	88.4359	88.2946	88.3967	88.3349	88.3112	88.4198	88.4229	88.3559	88.3387	88.3978	88.3545	88.3502	88.3973	88.2944	88.4419	88.3121	88.2933	88.3607	88.4025	88.2747	88.3768	88.3611	88.4427	88.4182	88.3673	88.3718	88.3334	88.3944	88.3564	88.4098	88.3874	88.3415	88.3002	88.3857	88.3593	88.2767	88.3249	88.4112	88.3003	88.4907	88.4295	88.4272	88.3952	88.4016	88.3114	88.3816	88.3622
NX13	93.283	93.3511	93.2449	93.3212	93.2449	93.2959	93.4185	93.3085	93.2576	93.1766	93.3134	93.2857	93.2273	93.1989	93.2614	93.2217	93.3001	93.1824	93.2103	93.3462	93.3004	93.1833	93.279	93.2063	93.2883	93.2227	93.2459	93.237	93.3048	93.3612	93.3346	93.3117	93.283	93.3152	93.3563	93.3034	93.2877	93.3548	93.3362	93.3049	93.2536	93.3172	93.3126	93.292	93.2641	93.3112	93.3403	93.331	93.3319
NX14	98.6484	98.6626	98.47	98.419	98.3176	98.4288	98.3988	98.3911	98.4732	98.4274	98.5787	98.4414	98.3357	98.4474	98.4168	98.4561	98.4334	98.3779	98.3859	98.4449	98.4767	98.3378	98.4819	98.4288	98.4776	98.488	98.4977	98.5004	98.4585	98.462	98.5343	98.5119	98.4588	98.5713	98.5408	98.516	98.4697	98.4569	98.3997	98.4579	98.3974	98.4533	98.4583	98.528	98.4635	98.4208	98.4512	98.4954	98.4956
NX15	92.7535	92.6352	92.7236	92.6471	92.6641	92.7833	92.718	92.6485	92.5961	92.5998	92.6732	92.6471	92.6653	92.6268	92.7099	92.6754	92.7046	92.5916	92.5957	92.6606	92.615	92.4996	92.7126	92.6513	92.6214	92.6291	92.6971	92.7383	92.5482	92.6998	92.6242	92.5878	92.5874	92.685	92.6262	92.7115	92.6613	92.6014	92.7372	92.6187	92.4676	92.5662	92.629	92.648	92.5526	92.6183	92.6312	92.5583	92.5908
NX2	93.2303	93.2575	93.2529	93.25	93.2904	93.3436	93.304	93.3132	93.2692	93.2815	93.2721	93.2431	93.2474	93.2492	93.2683	93.2223	93.2854	93.1983	93.2312	93.2929	93.2296	93.1488	93.2325	93.2224	93.2537	93.2391	93.2392	93.2335	93.2549	93.2787	93.293	93.3166	93.3391	93.2922	93.3111	93.3144	93.318	93.2561	93.3015	93.2167	93.2275	93.2647	93.2819	93.2428	93.2168	93.31	93.2931	93.2841	93.3114
NX3	98.6738	98.6965	98.5227	98.46	98.3481	98.3767	98.5265	98.4043	98.5242	98.5103	98.5726	98.4706	98.3812	98.4057	98.4389	98.4534	98.4656	98.3511	98.3761	98.4421	98.4566	98.3262	98.4731	98.4317	98.4974	98.4322	98.4604	98.516	98.4871	98.478	98.46	98.553	98.4261	98.5585	98.5539	98.4816	98.5125	98.3878	98.4336	98.4098	98.44	98.4313	98.3774	98.452	98.4256	98.4094	98.4005	98.4981	98.4145
NX4	91.7312	91.7856	91.7951	91.7676	91.7153	91.7493	91.8332	91.8553	91.7502	91.7682	91.7988	91.7219	91.7035	91.8146	91.8494	91.7368	91.7727	91.7246	91.7387	91.8802	91.7411	91.7029	91.7685	91.7561	91.7903	91.694	91.7338	91.7838	91.7127	91.742	91.6927	91.8355	91.7904	91.7079	91.76	91.8166	91.7748	91.7445	91.7767	91.854	91.7566	91.8027	91.7393	91.8327	91.7331	91.7884	91.7803	91.8673	91.8108
NX5	98.6337	98.6826	98.5053	98.3973	98.3466	98.4347	98.4523	98.3775	98.4864	98.5174	98.5742	98.473	98.37	98.4289	98.4424	98.4485	98.3988	98.3847	98.3737	98.4104	98.4997	98.3113	98.435	98.4339	98.4967	98.4946	98.4648	98.5352	98.4668	98.5206	98.5212	98.4913	98.462	98.5705	98.5359	98.5042	98.5455	98.4266	98.4182	98.4386	98.3972	98.464	98.4478	98.5334	98.5262	98.3935	98.4207	98.5041	98.405
NX6	93.0041	93.019	92.8925	92.964	93.0087	92.9539	92.8968	92.8121	93.0321	92.9823	92.9436	92.9413	92.8267	93.0196	92.9991	92.9527	92.9538	92.8546	92.9174	92.9996	92.9553	92.8602	92.9088	92.9236	92.9671	92.9834	92.9268	92.9906	92.882	92.9465	93.0022	92.9191	92.8706	92.9473	92.9203	92.869	92.8674	92.9597	93.0916	93.0047	92.844	92.9817	92.9605	92.8807	92.7823	92.9688	92.9878	92.9762	92.8662
NX7	91.9685	91.8575	91.8493	91.8947	91.9569	91.9602	91.8146	91.8261	91.8817	91.8458	91.8381	91.9515	91.7944	91.8599	91.8518	91.8955	91.8699	91.7662	91.8338	91.9299	91.9002	91.8418	91.8768	91.8694	91.8684	91.8149	91.875	91.9129	91.8831	91.8566	91.8817	91.959	91.8889	91.918	91.9233	91.8139	91.8561	91.8989	91.8977	91.8745	91.7392	91.9652	91.9095	91.9244	91.8501	91.9125	91.8875	91.8762	91.9023
NX8	93.0517	93.1037	93.061	93.0884	93.0806	93.1044	93.1176	93.0989	93.1298	92.9981	93.0907	93.1382	93.04	93.0698	93.105	93.0265	93.2271	93.1453	93.0838	93.1536	93.114	93.0667	93.0688	93.034	93.0936	93.1372	93.1602	93.1964	93.1335	93.0916	93.1217	93.1239	93.1588	93.1449	93.1424	93.1431	93.1	93.1786	93.2428	93.1962	93.1437	93.1811	93.2136	93.2395	93.1367	93.099	93.1572	93.1469	93.1531
NX9	91.9019	91.9494	91.7789	91.8418	91.881	91.9346	91.7709	91.8074	91.8318	91.8337	91.9061	91.9702	91.8535	91.8513	91.8204	91.8717	91.86	91.7694	91.7721	91.8472	91.8131	91.7909	91.8933	91.8235	91.7993	91.8284	91.8542	91.8963	91.8422	91.8378	91.8409	91.8907	91.8396	91.8853	91.9187	91.7747	91.8768	91.8084	91.8598	91.8314	91.7085	91.8266	91.8286	91.9332	91.8355	91.8802	91.9543	91.8464	91.8824
PZH1	92.0387	92.075	91.9077	91.9773	91.9894	91.9674	91.9144	91.982	92.02	91.953	91.9363	91.97	91.9992	92.0132	92.0295	92.067	91.9919	91.9073	91.9061	92.0941	92.0546	91.8984	92.0193	91.9484	91.9832	91.9682	91.993	92	91.9616	91.9734	91.9152	92.0856	91.9736	92.0155	92.0532	91.9355	91.9749	92.0199	92.0382	92.0184	91.9846	91.9677	91.946	92.0384	91.9378	91.9344	91.9658	91.9968	91.9454
PZH2	93.1925	93.1486	93.16	93.1712	93.1296	93.2269	93.1223	93.1907	93.1425	93.1123	93.1129	93.1048	93.1166	93.1994	93.1675	93.1838	93.1056	93.0867	93.0801	93.2708	93.1574	93.1517	93.1509	93.1156	93.1527	93.1964	93.1919	93.2071	93.1612	93.1079	93.0845	93.169	93.1963	93.1272	93.1701	93.1688	93.1993	93.1208	93.2944	93.2258	93.1348	93.294	93.1697	93.2286	93.1372	93.2128	93.1531	93.2197	93.1723
PZH3	97.7361	97.7689	97.6686	97.6835	97.5894	97.7021	97.6578	97.6613	97.735	97.6703	97.8216	97.6909	97.7053	97.7366	97.7062	97.7009	97.7066	97.6916	97.7399	97.7039	97.7469	97.6364	97.745	97.7542	97.7277	97.6211	97.674	97.6684	97.7779	97.7326	97.8048	97.6646	97.7801	97.7812	97.7479	97.7739	97.7574	97.6559	97.6459	97.7202	97.6711	97.759	97.7666	97.7574	97.7457	97.8314	97.8207	97.8035	97.787
PZH4	98.5705	98.6276	98.4974	98.4115	98.2845	98.4595	98.4164	98.4101	98.4383	98.4294	98.4275	98.3508	98.2115	98.3891	98.3851	98.3433	98.3734	98.4288	98.4129	98.4063	98.4881	98.3099	98.4055	98.3993	98.4012	98.4127	98.4286	98.4223	98.7926	98.7694	98.8143	98.7163	98.7469	99.9752	100	98.8055	98.8342	98.5927	98.6016	98.5239	98.6177	98.7093	98.7296	98.5891	98.5792	98.5107	98.5091	98.614	98.5927
PZH5	98.5946	98.6068	98.5052	98.4531	98.3128	98.4722	98.3901	98.4019	98.4669	98.3799	98.4692	98.3237	98.252	98.3997	98.3666	98.32	98.412	98.4376	98.4037	98.4313	98.455	98.3475	98.4252	98.3882	98.3964	98.4142	98.4111	98.4459	98.8026	98.7557	98.802	98.7338	98.7817	100	99.964	98.8613	98.8381	98.6273	98.6222	98.596	98.6581	98.7011	98.7222	98.6219	98.6112	98.5297	98.4812	98.6491	98.6343
PZH6	98.3943	98.4498	98.1874	98.3323	98.1883	98.2573	98.3165	98.2577	98.5716	98.4844	98.5657	98.372	98.3607	98.4267	98.3784	98.3475	98.3538	98.3102	98.2883	98.3412	98.3231	98.2971	98.3613	98.3137	98.2491	98.3607	98.4158	98.4174	98.3702	98.337	98.3802	98.4075	98.368	98.3765	98.3669	98.2704	98.3723	98.32	98.2759	98.3501	98.266	98.3904	98.3604	98.3665	98.3329	98.3759	98.3927	98.3878	98.3312
PZH8	93.235	93.2828	93.1019	93.1774	93.2204	93.2095	93.2026	93.1875	93.1132	93.0746	93.1856	93.2163	93.1506	93.2021	93.2057	93.1418	93.115	93.159	93.1522	93.2957	93.2734	93.2463	93.1824	93.136	93.1539	93.2048	93.2546	93.2141	93.2451	93.1689	93.3231	93.2266	93.2192	93.2709	93.2835	93.191	93.1621	93.2506	93.4032	93.2531	93.1469	93.2999	93.1789	93.248	93.138	93.1597	93.1857	93.2338	93.1964
PZH9	92.2127	92.278	92.1027	92.2113	92.1777	92.1588	92.1072	92.1458	92.2186	92.132	92.222	92.2345	92.1195	92.164	92.2436	92.082	92.2531	92.1166	92.1382	92.2686	92.2461	92.0847	92.2292	92.0931	92.2109	92.2144	92.2391	92.2363	92.294	92.2594	92.1267	92.2681	92.1839	92.1425	92.2338	92.2141	92.2312	92.1603	92.2121	92.21	92.1352	92.2036	92.2044	92.2555	92.2076	92.2024	92.2053	92.228	92.1761
S1	88.4277	88.3093	88.3311	88.2808	88.3189	88.3414	88.3419	88.4474	88.3487	88.2814	88.3957	88.381	88.3684	88.3793	88.3991	88.309	88.4397	88.3383	88.3164	88.3342	88.4759	88.159	88.3026	88.3289	88.3285	88.366	88.462	88.3257	88.404	88.3504	88.382	88.4073	88.405	88.2956	88.3245	88.3798	88.2558	88.338	88.4185	88.437	88.2412	88.4599	88.3368	88.4136	88.3165	88.3494	88.3402	88.3375	88.3491
S10	98.3881	98.4432	98.3753	98.2701	98.1897	98.3345	98.3229	98.2294	98.3417	98.272	98.4105	98.3119	98.2293	98.3263	98.3844	98.3337	98.2481	98.2279	98.2188	98.3386	98.3152	98.2786	98.3088	98.296	98.3448	98.3463	98.3172	98.3166	98.9587	100	98.814	98.6305	98.6817	98.7454	98.7406	98.8049	98.8289	98.5524	98.5626	98.4891	98.4291	98.6203	98.5991	98.6402	98.5516	98.4388	98.4102	98.5842	98.5012
S11	98.4428	98.4884	98.4089	98.4551	98.275	98.4855	98.4538	98.4363	98.3774	98.4349	98.482	98.3105	98.3235	98.3943	98.4192	98.4046	98.4395	98.3253	98.3439	98.4642	98.4431	98.3486	98.5904	98.5215	98.5791	98.4254	98.4693	98.4255	98.4149	98.3459	98.3958	98.4144	98.4817	98.4739	98.4146	98.4992	98.5008	98.3787	98.3436	98.3479	98.3551	98.4749	98.4426	98.4826	98.4422	98.4853	98.436	98.4213	98.4027
S12	92.0754	92.1301	91.9253	92.0331	92.0492	92.0468	91.9939	92.0636	92.0592	91.9925	92.0338	92.0643	92.0378	91.9683	92.0209	92.0352	92.0731	91.9063	91.9275	92.056	92.0363	91.9947	92.005	91.9064	92.0153	92.0851	92.1193	92.0437	92.1024	92.0398	92.006	92.0716	92.0377	92.0964	92.1048	92.0476	92.0366	92.1074	92.1773	92.0606	91.9377	92.0556	92.0514	92.0883	92.0042	91.998	92.0122	92.0315	92.1192
S13	98.6547	98.6771	98.4708	98.435	98.3295	98.4388	98.5008	98.3578	98.5193	98.5303	98.562	98.4789	98.4058	98.3494	98.3463	98.4747	98.3906	98.3739	98.3296	98.4177	98.4621	98.2503	98.4793	98.4515	98.4994	98.3692	98.4051	98.4863	98.4942	98.5024	98.5174	98.551	98.4958	98.5529	98.5407	98.4737	98.5643	98.447	98.3991	98.4749	98.4041	98.5038	98.4277	98.5527	98.5344	98.4466	98.432	98.4937	98.493
S14	98.0151	98.0863	97.9545	98.0297	97.85	97.9993	97.9062	97.9251	97.9179	97.9058	98.0306	97.8973	97.9496	97.9361	98.0093	97.8754	97.932	97.9704	97.9549	98.0211	97.9655	97.883	97.9756	97.9609	97.9358	97.8737	97.8805	97.9566	97.9948	98.0052	98.0008	97.9776	97.9759	98.0844	98.0514	97.994	98.0847	97.9426	97.9792	98.0372	98.0238	98.0639	98.0148	98.0222	97.9883	98.0695	98.0909	98.1003	97.9871
S15	92.0107	92.0315	91.7759	91.8882	91.9288	91.8676	91.8478	91.9511	91.938	91.9217	91.951	91.8893	91.9095	91.9239	91.9323	91.856	91.9082	91.785	91.8709	91.9124	91.8937	91.8921	91.9023	91.8012	91.8715	92.0339	91.9573	91.9483	91.961	91.9369	91.9229	92.0091	91.9564	91.831	91.8341	91.9364	91.9454	91.9195	92.0492	91.9835	91.8702	91.9243	91.9626	91.8577	91.79	91.9085	91.9372	91.9706	91.9494
S16	98.4467	98.5493	98.4091	98.3917	98.2806	98.2957	98.4104	98.3499	98.409	98.2995	98.5249	98.3121	98.1757	98.4506	98.4164	98.3367	98.363	98.3893	98.4393	98.5028	98.4694	98.3312	98.363	98.3618	98.36	98.4272	98.4392	98.4784	98.7912	98.685	98.6574	98.9245	100	98.722	98.7752	98.7925	98.8535	98.5375	98.5944	98.6114	98.5191	98.6252	98.595	98.5513	98.4716	98.5155	98.5148	98.6365	98.5856
S17	92.5164	92.5372	92.4426	92.5362	92.4727	92.5116	92.4762	92.5503	92.5128	92.4711	92.5633	92.402	92.4439	92.5176	92.4992	92.4967	92.5142	92.4606	92.4538	92.4682	92.5667	92.3698	92.4429	92.3543	92.3819	92.4093	92.5346	92.5056	92.4626	92.5117	92.4989	92.5096	92.4484	92.4954	92.4959	92.4732	92.4075	92.3953	92.4852	92.4838	92.3423	92.4867	92.4504	92.492	92.4493	92.475	92.4888	92.5271	92.4204
S18	91.9667	92.0136	91.9021	91.9177	91.9667	91.9233	91.9157	91.9424	91.9523	91.9049	91.9645	91.907	91.9178	91.886	91.8915	91.9137	91.9677	91.8589	91.8399	91.9278	91.9016	91.8993	91.9562	91.8773	91.9473	91.9207	91.9444	91.912	91.9955	91.9502	91.9203	91.9999	92.0096	91.9364	91.9711	91.908	91.9477	92.0008	92.0406	91.9651	91.8365	91.8774	91.9492	91.9463	91.8893	91.9339	91.9123	91.9525	91.8014
S19	97.7742	97.6992	97.6755	97.7657	97.5696	97.7135	97.6066	97.6273	97.6597	97.65	97.7299	97.6393	97.6347	97.7518	97.7346	97.6673	97.7543	97.6264	97.6672	97.6819	97.7735	97.6907	97.7002	97.6654	97.6856	97.6662	97.655	97.7087	97.7523	97.7105	97.8325	97.6988	97.7105	97.8049	97.751	97.7212	97.7344	97.6359	97.6841	97.7024	97.6754	97.7203	97.7626	97.7847	97.6904	97.8143	97.7533	97.7822	97.7495
S2	93.1463	93.1515	93.114	93.1023	93.1259	93.1967	93.109	93.1515	93.0736	92.9848	93.1591	93.1993	93.0622	93.1107	93.1093	93.111	93.1398	93.1689	93.0916	93.2011	93.1895	93.1209	93.1239	93.0416	93.06	93.1131	93.134	93.0897	93.1292	93.1206	93.1611	93.1796	93.147	93.1542	93.1497	93.1586	93.1296	93.1194	93.1975	93.1351	93.071	93.1799	93.1289	93.1332	93.084	93.1524	93.1342	93.0843	93.1202
S20	98.3398	98.393	98.3288	98.4355	98.2398	98.4499	98.3681	98.3535	98.3271	98.361	98.4751	98.3469	98.3024	98.495	98.4419	98.4892	98.4273	98.4296	98.3693	98.4107	98.4717	98.389	100	99.9599	99.9277	98.4342	98.4555	98.4755	98.3966	98.3575	98.3311	98.3912	98.3861	98.4398	98.4349	98.275	98.4075	98.3682	98.3133	98.3482	98.2981	98.4151	98.4076	98.5114	98.4731	98.3522	98.3778	98.4182	98.3308
S21	98.3892	98.4997	98.3877	98.3655	98.208	98.2495	98.2803	98.2836	98.4449	98.2685	98.4924	98.3048	98.2134	98.3527	98.3271	98.2422	98.3287	98.3078	98.3506	98.4312	98.4244	98.371	98.3819	98.319	98.3251	98.3808	98.3672	98.3347	98.6711	98.619	98.6867	98.5935	98.5904	98.7171	98.6947	98.6154	98.6093	98.4608	98.4923	98.513	98.5778	99.7927	100	98.8586	98.8321	98.7281	98.7396	98.6214	98.6076
S22	98.4405	98.4889	98.4331	98.414	98.3237	98.4342	98.34	98.4046	98.4262	98.4049	98.4114	98.3492	98.3163	98.4432	98.3753	98.306	98.3511	98.592	98.5884	98.7213	98.5943	98.4671	98.4182	98.3992	98.3633	98.3988	98.4054	98.4493	98.69	98.6092	98.6807	98.7177	98.6435	98.6218	98.6327	98.7172	98.6838	98.5019	98.5163	98.5685	98.5714	98.5904	98.6395	98.633	98.6622	98.5738	98.5918	100	99.6032
S23	93.0641	93.0242	93.01	92.9409	92.9959	93.1068	93.0367	93.009	93.0298	92.9531	93.046	92.9881	92.9908	92.989	93.0314	92.9995	93.0429	92.9481	92.9259	93.1024	93.0339	92.9423	93.1065	93.0393	93.0883	93.1057	93.0737	93.1068	93.0779	93.0993	93.0956	93.0223	93.0211	93.0082	93.049	93.0169	93.0053	93.0549	93.0977	93.1037	93.0563	93.1041	93.0615	93.0691	93.0197	93.0351	93.0428	93.029	93.0472
S24	92.3276	92.424	92.3093	92.3476	92.3089	92.3626	92.3291	92.4321	92.3968	92.3785	92.2972	92.3286	92.3219	92.3766	92.3602	92.3362	92.3949	92.3138	92.3054	92.3677	92.3765	92.2821	92.364	92.2901	92.3148	92.4098	92.3764	92.3203	92.3695	92.3565	92.3622	92.4371	92.4128	92.4017	92.3356	92.3589	92.3067	92.3196	92.4089	92.4117	92.2852	92.3798	92.4666	92.4186	92.3581	92.3857	92.3881	92.3448	92.4111
S25	98.3695	98.4244	98.3223	98.4864	98.2555	98.3697	98.3339	98.3549	98.4055	98.3509	98.3979	98.2601	98.1756	98.4225	98.4324	98.4362	98.3219	98.3965	98.4504	98.4407	98.5081	98.4758	98.5577	98.5014	98.5585	98.4166	98.4901	98.5277	98.383	98.4054	98.4055	98.5312	98.4874	98.4557	98.4175	98.4376	98.5693	98.3144	98.3914	98.4395	98.365	98.4338	98.4203	98.4931	98.4948	98.4868	98.4619	98.4695	98.3731
S27	91.3893	91.3956	91.2787	91.3713	91.4191	91.3377	91.3939	91.4339	91.3703	91.3166	91.416	91.56	91.4342	91.382	91.3876	91.2705	91.4991	91.2601	91.3456	91.4897	91.5587	91.354	91.4046	91.3547	91.3922	91.4156	91.4318	91.4789	91.3965	91.4587	91.3728	91.4036	91.353	91.3972	91.4162	91.3885	91.4687	91.3676	91.4438	91.403	91.2011	91.3801	91.4139	91.3577	91.3007	91.4115	91.4453	91.328	91.3743
S28	93.0802	93.0832	93.0669	93.0172	93.0263	93.0966	93.0655	93.0447	93.0849	93.0506	93.1168	93.0102	92.9983	93.0076	92.9781	92.9614	93.0182	92.988	92.9176	93.0458	93.0101	92.9221	93.0712	92.9903	92.9773	93.1148	92.9927	93.0027	93.0357	93.0665	93.08	93.0684	93.0672	93.0561	93.0617	93.0968	93.1337	93.0043	93.1482	93.0543	92.9858	93.1938	93.0795	93.1262	93.0471	93.0727	93.037	93.0328	93.0746
S29	98.665	98.6734	98.4976	98.4404	98.3861	98.3928	98.4943	98.4438	98.5171	98.4966	98.5999	98.4758	98.4179	98.4354	98.4251	98.4735	98.4122	98.3958	98.3917	98.466	98.4895	98.3309	98.4225	98.4012	98.4909	98.5325	98.5057	98.4956	98.5071	98.4715	98.511	98.539	98.5337	98.5437	98.5231	98.4742	98.5252	98.4457	98.3854	98.4454	98.4168	98.4684	98.5062	98.5602	98.5287	98.479	98.4825	98.5288	98.469
S3	98.1197	98.2578	98.1204	98.1145	98.0113	98.0937	98.1092	98.0795	98.2271	98.1992	98.2857	98.1621	98.0341	98.0978	98.0837	98.101	98.0958	98.0522	98.1148	98.1988	98.0527	98.0539	98.1281	98.0883	98.1106	98.0223	98.0773	98.1061	98.2429	98.1646	98.2163	98.2693	98.1717	98.2281	98.2521	98.2596	98.2642	98.1192	98.1678	98.1509	98.1184	98.3286	98.1984	98.1387	98.0944	98.2753	98.2963	98.2393	98.2323
S30	91.995	91.9969	91.9762	91.9194	91.8653	91.9693	92.0378	92.1924	92.0042	91.9462	91.9403	91.9425	91.9771	92.027	92.0876	91.9683	92.1266	91.8569	91.9789	91.9485	91.9476	91.9919	91.959	91.9084	91.9907	92.0818	92.0525	92.0001	91.9703	91.9723	91.9542	91.9953	91.969	91.9611	91.9166	92.0208	91.9414	91.968	91.9934	91.9201	91.7836	92.0069	92.0496	91.9835	91.9066	91.9708	92.0078	91.882	91.8622
S31	93.2765	93.1645	93.1774	93.1791	93.2117	93.2439	93.1526	93.1732	93.2085	93.1811	93.2149	93.2603	93.2028	93.1991	93.3281	93.1597	93.2604	93.1042	93.0061	93.3009	93.1258	93.0866	93.1995	93.095	93.1666	93.2474	93.2819	93.1918	93.1967	93.1623	93.1894	93.2579	93.2059	93.1383	93.23	93.2449	93.1917	93.219	93.4065	93.1742	93.2189	93.2369	93.2679	93.1845	93.1745	93.178	93.1664	93.2194	93.2021
S32	98.429	98.4762	98.3257	98.6283	98.4756	98.434	98.4076	98.2869	98.4028	98.4547	98.4005	98.3669	98.2716	100	99.9512	99.6618	98.6603	98.3785	98.3923	98.4159	98.4746	98.3151	98.4881	98.4915	98.5304	98.3439	98.3368	98.4612	98.3766	98.3885	98.4115	98.4037	98.4211	98.3494	98.3719	98.312	98.4306	98.3567	98.3644	98.3266	98.3723	98.3742	98.3675	98.4212	98.4011	98.3493	98.3504	98.3917	98.3932
S33	93.0027	93.0139	92.9649	92.9822	92.9491	92.9962	92.9464	92.9656	92.9991	92.946	93.0008	92.9383	92.9718	92.9665	92.9577	93.0101	93.0086	92.9616	92.9086	93.1029	93.0217	92.9515	93.058	93.0438	93.0731	92.9748	92.9698	92.9976	93.0147	92.9991	92.9971	92.9303	92.9922	93.0326	92.9685	92.9716	93.0669	93.0435	93.1327	93.0814	92.9337	93.0759	93.0027	92.9732	92.8565	93.0398	92.9722	92.9769	92.9394
S34	93.2137	93.1907	93.1689	93.12	93.1836	93.2783	93.1697	93.2609	93.1707	93.1419	93.1792	93.209	93.1845	93.144	93.1882	93.1767	93.2545	93.2242	93.1548	93.2679	93.2827	93.1092	93.2033	93.1234	93.1268	93.176	93.1719	93.2334	93.1822	93.1322	93.26	93.2256	93.1721	93.1844	93.1981	93.1466	93.173	93.2157	93.3519	93.1877	93.149	93.2171	93.1821	93.2474	93.1318	93.1949	93.1929	93.2033	93.1854
S35	92.0904	92.1037	92.0545	92.0128	91.9865	92.0965	92.1063	92.1422	92.0748	92.0328	92.0647	92.0395	92.095	92.0754	92.0743	92.1035	92.0514	91.9657	91.9921	92.088	92.0337	92.0416	92.0574	91.9753	92.0753	92.1175	92.0836	92.0621	92.1525	92.0528	92.048	92.085	92.092	92.099	92.0165	92.1147	92.0672	92.0404	92.1409	92.105	91.9794	92.1227	92.0891	92.1333	92.0388	92.0747	92.0703	92.1303	92.0432
S37	92.1883	92.0695	92.0441	91.9871	91.9857	92.0344	92.0344	92.1769	92.0729	91.9961	91.9651	92.1814	92.0501	92.0528	92.0512	92.0708	92.0438	91.9592	91.9149	91.9792	92.0306	92.0253	91.9982	91.9611	91.9723	92.0419	92.0798	92.0811	92.0535	92.0012	91.9895	92.0372	92.0464	92.0091	92.045	92.1278	92.036	92.0052	92.0804	92.0388	91.9047	92.1188	92.1038	92.1358	92.0212	92.0733	92.057	92.0013	92.1654
S38	98.5727	98.6718	98.4879	98.4579	98.4391	98.5183	98.4649	98.403	98.6138	98.636	100	98.6049	98.377	98.4074	98.4571	98.3674	98.351	98.3101	98.3542	98.4275	98.4124	98.3012	98.4025	98.3841	98.489	98.4625	98.4695	98.4659	98.4893	98.3993	98.4514	98.4159	98.5647	98.4465	98.448	98.4463	98.4951	98.4195	98.4257	98.4355	98.4063	98.4911	98.4977	98.4696	98.4432	98.469	98.4767	98.4569	98.42
S39	91.7898	91.8368	91.7422	91.7993	91.8275	91.6965	91.7756	91.9293	91.8175	91.8129	91.8228	91.8184	91.8851	91.8291	91.821	91.732	91.7938	91.7799	91.8059	91.9319	91.8561	91.7644	91.8395	91.8667	91.8624	91.7339	91.7929	91.8215	91.7816	91.7998	91.7736	91.8844	91.8329	91.8	91.785	91.8556	91.86	91.7512	91.8152	91.84	91.663	91.8546	91.7969	91.9327	91.7849	91.8976	91.942	91.8748	91.9328
S4	93.2154	93.1796	93.201	93.0859	93.1252	93.1898	93.1419	93.1544	93.1465	93.0597	93.1647	93.1624	93.1062	93.1305	93.1808	93.1101	93.1847	93.0738	93.0974	93.2059	93.181	93.1125	93.1163	93.0756	93.1225	93.2293	93.1895	93.1531	93.2064	93.0815	93.1945	93.2185	93.1695	93.1751	93.2323	93.1843	93.202	93.1097	93.2638	93.1827	93.1276	93.1988	93.1676	93.1124	93.0817	93.1388	93.1575	93.1598	93.16
S5	91.7652	91.7244	91.6623	91.6379	91.7259	91.7128	91.7822	91.821	91.7742	91.7058	91.7389	91.7658	91.79	91.8132	91.8374	91.8782	91.7263	91.6314	91.6543	91.7396	91.787	91.6133	91.7726	91.7777	91.7805	91.762	91.806	91.8136	91.6799	91.7632	91.6937	91.7194	91.7297	91.6397	91.6695	91.8645	91.7772	91.6479	91.7459	91.772	91.5889	91.7314	91.7407	91.7303	91.6324	91.7982	91.7619	91.761	91.7157
S6	98.4267	98.5436	98.4668	98.4261	98.3107	98.5299	98.4315	98.3604	98.4013	98.4108	98.5361	98.2912	98.3342	98.4283	98.4165	98.3304	98.3566	98.4153	98.3442	98.4601	98.4994	98.43	98.5701	98.4902	98.5716	98.4356	98.4142	98.4558	98.4007	98.3326	98.4187	98.5006	98.4711	98.4561	98.4599	98.4653	98.5076	98.3562	98.3492	98.4002	98.3637	98.5052	98.4931	98.4852	98.5069	98.4732	98.4662	98.4448	98.4543
S8	93.187	93.2083	93.2118	93.1573	93.2002	93.2476	93.2145	93.2849	93.1398	93.1279	93.2445	93.2275	93.1845	93.1984	93.2243	93.256	93.2606	93.1138	93.1166	93.2712	93.3221	93.1269	93.2447	93.2091	93.212	93.2204	93.2621	93.2003	93.2629	93.195	93.1673	93.1717	93.2222	93.2072	93.2177	93.2103	93.2786	93.2457	93.3573	93.2478	93.1864	93.2834	93.2479	93.3024	93.2328	93.2154	93.1983	93.2397	93.2258
S9	98.3598	98.3675	98.4311	98.4549	98.2679	98.372	98.3066	98.2405	98.3646	98.3503	98.3494	98.2651	98.1641	98.3564	98.3426	98.4096	98.231	98.4553	98.4764	98.4392	98.4781	98.3938	98.5343	98.5216	98.4938	98.3933	98.4145	98.4836	98.3764	98.3512	98.4378	98.482	98.4768	98.2989	98.3407	98.3884	98.4273	98.3457	98.3748	98.4352	98.3967	98.4419	98.3643	98.4066	98.3649	98.4526	98.4537	98.4704	98.3227
W357-2-10	91.8158	91.8649	91.748	91.7616	91.7169	91.8366	91.7295	91.6939	91.8552	91.8171	91.807	91.8958	91.7875	91.73	91.726	91.7959	91.8169	91.6392	91.7407	91.8585	91.8156	91.7066	91.8158	91.7328	91.8082	91.8177	91.7377	91.7653	91.7242	91.8151	91.7627	91.8198	91.8248	91.6803	91.7403	91.7546	91.7472	91.7508	91.7889	91.8084	91.6898	91.7785	91.7259	91.8947	91.785	91.8423	91.8193	91.8321	91.9593
W357-Parent	91.8305	91.9037	91.7599	91.7912	91.7923	91.8506	91.8097	91.8022	91.8435	91.8424	91.7759	91.935	91.7996	91.843	91.7489	91.9063	91.8509	91.6887	91.745	91.9305	91.9074	91.7352	91.8711	91.7752	91.8699	91.8231	91.7676	91.806	91.8109	91.8338	91.7653	91.8577	91.8145	91.7532	91.7413	91.7747	91.7875	91.7573	91.8024	91.7895	91.776	91.801	91.7707	91.8896	91.8095	91.8349	91.8456	91.9008	91.9585
W358-1-25	98.2174	98.3576	98.1646	98.1088	98.0387	98.1217	98.1102	98.0104	98.1334	98.1311	98.2609	98.1366	98.124	98.1742	98.2072	98.0733	98.0172	98.086	98.1449	98.212	98.2296	98.0826	98.1592	98.1183	98.1594	97.9807	97.9862	98.1594	98.5436	98.6906	98.4828	98.5931	98.5085	98.5551	98.4917	98.4392	98.6101	98.271	98.2608	98.2836	98.2249	98.3733	98.3996	98.3245	98.3412	98.2737	98.2512	98.446	98.3926
W358-2-15	98.1912	98.335	98.1698	98.1167	98.0295	98.102	98.1284	98.0051	98.1846	98.1417	98.2773	98.1716	98.1295	98.1395	98.1962	98.1106	98.0397	98.1378	98.1463	98.2064	98.2321	97.9895	98.1582	98.0989	98.1373	97.9769	97.9817	98.1348	98.5357	98.6654	98.5125	98.5895	98.5541	98.5584	98.4936	98.4604	98.5851	98.2748	98.2477	98.2532	98.1961	98.3856	98.3918	98.371	98.3732	98.2835	98.2291	98.4448	98.3881
W358-2-2	98.2309	98.3656	98.174	98.1508	98.0389	98.1446	98.1365	98.0194	98.1485	98.1727	98.2658	98.1496	98.1111	98.1821	98.2188	98.145	98.0113	98.1212	98.153	98.2463	98.2253	98.0693	98.1597	98.109	98.1514	97.9835	98.0161	98.1419	98.5545	98.7122	98.5065	98.5943	98.552	98.5472	98.4824	98.4733	98.6012	98.2731	98.2709	98.2293	98.261	98.4019	98.4125	98.3894	98.362	98.2874	98.2478	98.4526	98.3659
W358-Parent	97.7995	97.8382	97.4191	97.5485	97.4995	97.4788	97.4519	97.1492	97.5344	97.6451	97.5837	97.589	97.618	97.9359	97.9343	97.5481	97.3567	97.7438	97.7906	97.6992	97.7044	97.403	97.6229	97.6741	97.7221	97.2242	97.1756	97.7106	98.0268	98.2349	97.8049	98.1447	98.0334	98.1484	98.1972	97.8279	98.4175	97.5148	97.5041	97.5895	97.4401	97.5045	97.9648	97.82	97.6018	97.6732	97.6166	97.9002	97.8176
W364-8	91.8004	91.8205	91.7678	91.717	91.7285	91.8318	91.7864	91.8403	91.8144	91.8269	91.8018	91.7631	91.8271	91.8283	91.8604	91.8034	91.7877	91.7089	91.6756	91.8213	91.8026	91.7221	91.878	91.8321	91.7805	91.7679	91.8205	91.7761	91.7688	91.8335	91.7285	91.7989	91.8273	91.7261	91.7396	91.8361	91.7977	91.7484	91.8085	91.7875	91.6898	91.8518	91.7726	91.8616	91.7301	91.8301	91.785	91.7482	91.8067
W364-Parent	91.7714	91.8248	91.7355	91.7715	91.7632	91.8154	91.7876	91.8271	91.7986	91.8428	91.8074	91.7391	91.8388	91.8267	91.8116	91.817	91.8348	91.6823	91.7046	91.8495	91.8379	91.7213	91.8347	91.7555	91.7372	91.7938	91.8115	91.7908	91.7723	91.7778	91.7318	91.8712	91.8074	91.7195	91.7507	91.8273	91.7807	91.7158	91.8037	91.8373	91.6857	91.8675	91.8272	91.8842	91.8062	91.7915	91.8429	91.7949	91.8137
[truncated: 392 more columns]

## Sheet: Table S3. Marker_annotations
Table S3. Antibiotic Resistance Marker Annotations
	Genes	Score	PPV	GenBank ID	gene_id	Type	identity	product	PMID	Reference
Levofloxacin	S10_351:254(G->A)	6.49744	2/(2+0):1.000	CP040440.1	parC	SNP	0.99	DNA topoisomerase IV subunit A	PMID: 15388468	Eaves D J, Randall L, Gray D T, et al. Prevalence of mutations within the quinolone resistance-determining region of gyrA, gyrB, parC, and parE and association with antibiotic resistance in quinolone-resistant Salmonella enterica[J]. Antimicrobial agents and chemotherapy, 2004, 48(10): 4012-4015.
	S10_351:259(A->C)	6.49744	1/(1+0):1.000
	S10_351:260(G->T)	6.49744	22/(22+0):1.000
	S16_1547:248(A->T)	6.40207	16/(16+0):1.000	CP040440.1	gyrA	SNP	0.99	DNA gyrase subunit A	PMID: 15388468	Eaves D J, Randall L, Gray D T, et al. Prevalence of mutations within the quinolone resistance-determining region of gyrA, gyrB, parC, and parE and association with antibiotic resistance in quinolone-resistant Salmonella enterica[J]. Antimicrobial agents and chemotherapy, 2004, 48(10): 4012-4015.
	S10_3538:12(G->T)	5.60508	3/(3+0):1.000	CP033586.1	smeT	SNP	1	efflux transporter SmeDEF transcriptional repressor SmeT	PMID: 21738470	Hernández A, Ruiz F M, Romero A, et al. The binding of triclosan to SmeT, the repressor of the multidrug efflux pump SmeDEF, induces antibiotic resistance in Stenotrophomonas maltophilia[J]. PLoS pathogens, 2011, 7(6): e1002103.
	S10_3538:497(T->A)	2.34443	10/(10+1):0.909			SNP
	S10_3538:High	2.61959	37/(37+5):0.881			Fream shift
	11829_747	6.32059	9/(9+0):1.000	CP040440.1	FEO84_09045		0.97	hypothetical protein
	S25_316	5.90042	7/(7+0):1.000	CP118547.1	RecT		0.91	recombinase RecT	PMID: 36073944	Long, X., Zhang, H., Wang, X., Mao, D., Wu, W., & Luo, Y. (2022). RecT affects prophage lifestyle and host core cellular processes in Pseudomonas aeruginosa. Applied and Environmental Microbiology, 88(18), e01068-22.
	S13_2131:8(G->C)	5.18907	5/(5+0):1.000	CP033586.1	LBG_14115	SNP	1	gamma-glutamyl-gamma-aminobutyrate hydrolase family protein
	S13_929:466(C->T)	5.60503	4/(4+0):1.000	CP104292.1	Fiu	SNP	1	TonB-dependent receptor	PMID: 2407721	Nikaido, H., & Rosenberg, E Y.. (1990). Cir and Fiu proteins in the outer membrane of Escherichia coli catalyze transport of monomeric catechols: study with beta-lactam antibiotics containing catechol and analogous groups. Journal of bacteriology, 172(3), 1361-7.
	CYE14_4143:567(G->C)	4.55241	3/(3+0):1.000	LS483406.1	dmlR_13	SNP	1	LysR family transcriptional regulator	PMID: 38667006	Ochoa-Sánchez, L. E., Martínez, J. L., & Gil-Gil, T. (2024). Evolution of Resistance against Ciprofloxacin, Tobramycin, and Trimethoprim/Sulfamethoxazole in the Environmental Opportunistic Pathogen Stenotrophomonas maltophilia. Antibiotics, 13(4), 330.
	S10_1547:142(G->A)	5.23836	3/(3+0):1.000	CP104290.1	K7574_18230	SNP	1	methyl-accepting chemotaxis protein
	S10_1547:143(A->G)	5.23836	2/(2+0):1.000		K7574_18230	SNP	1	methyl-accepting chemotaxis protein
	S10_1547:144(T->G)	4.46313	1/(1+0):1.000		K7574_18230	SNP	1	methyl-accepting chemotaxis protein
	S10_251:82(G->A)	4.55332	6/(6+0):1.000	CP060024.1	EmrE	SNP	1	EamA family transporter	PMID: 17360700	Ma, C., & Chang, G. (2004). Structure of the multidrug resistance efflux transporter EmrE from Escherichia coli. Proceedings of the National Academy of Sciences, 101(9), 2852-2857.
	S13_3112:229(G->A)	4.55233	3/(3+0):1.000	CP133046.1	RBI20_01405	SNP	1	TorF family putative porin
	S13_3112:229(G->C)	4.46313	2/(2+1):0.667		RBI20_01405	SNP	1	TorF family putative porin
	S13_3112:229(G->T)	1.84356	1/(1+0):1.000		RBI20_01405	SNP	1	TorF family putative porin
	S9_381	4.54372	5/(5+0):1.000	-	-		-	-
	S10_4122:77(G->C)	5.63756	6/(6+0):1.000	LS483406.1	phnB	SNP	0.99	DNA binding 3-demethylubiquinone-9 3-methyltransferase domain-containing protein
	CYE14_4139:487(G->A)	5.92213	6/(6+0):1.000	LS483406.1	bdhA_1	SNP	1	D-beta-hydroxybutyrate dehydrogenase
	S10_1721:509(G->A)	5.63113	6/(6+0):1.000	CP133415.1	RDM64_12445	SNP	1	NAD(P)H-dependent oxidoreductase	RDM64_12445	Vidal, L. S., Kelly, C. L., Mordaka, P. M., & Heap, J. T. (2018). Review of NAD (P) H-dependent oxidoreductases: Properties, engineering and application. Biochimica et Biophysica Acta (BBA)-Proteins and Proteomics, 1866(2), 327-347.
	S10_518:1255(G->A)	5.18905	3/(3+0):1.000	CP104290.1	parE	SNP	0.99	DNA topoisomerase IV subunit B	PMID: 15388468	Eaves D J, Randall L, Gray D T, et al. Prevalence of mutations within the quinolone resistance-determining region of gyrA, gyrB, parC, and parE and association with antibiotic resistance in quinolone-resistant Salmonella enterica[J]. Antimicrobial agents and chemotherapy, 2004, 48(10): 4012-4015.
	S3_3540:151(G->A)	4.55228	4/(4+0):1.000	CP040430.1	AtoD	SNP	1	CoA transferase subunit A
	S14_1615:236(A->G)	4.55233	3/(3+0):1.000	CP052863.1	PaiB	SNP	100%%	FMN-binding negative transcriptional regulator
	S10_3167:142(A->G)	5.60499	5/(5+0):1.000	CP040440.1	prmB	SNP	1	50S ribosomal protein L3 N(5)-glutamine methyltransferase		Mettus, R. T. (2019). Identification of Colistin Resistance Mechanisms in prmC-, prmA-, and prmB-Deficient Acinetobacter Baumannii (Doctoral dissertation, University of Pittsburgh).
	S38_732:25(G->A)	6.1387	7/(7+0):1.000	CP098483.1	NepI	SNP	1	MFS transporter	PMID: 27874224	Wang, T. J., Shan, Y. M., Li, H., Dou, W. W., Jiang, X. H., Mao, X. M., ... & Li, Y. Q. (2017). Multiple transporters are involved in natamycin efflux in S treptomyces chattanoogensis L10. Molecular microbiology, 103(4), 713-728.
	S13_679:1195(T->G)	5.22794	6/(6+0):1.000	LS483406.1	NCTC10498_02179	SNP	1	Uncharacterised protein
	S13_2596:1018(A->T)	4.68052	7/(7+0):1.000	LS483406.1	bioF	SNP	1	8-amino-7-oxononanoate synthase	PMID: 34725905	Cafiero, J. H., Martini, M. C., Lozano, M. J., Vacca, C., Lagares, A., Tomatis, P. E., & Del Papa, M. F. (2022). BioF is a novel B2 metallo‐β‐lactamase from Pseudomonas sp. isolated from an on‐farm biopurification system. Environmental Microbiology, 24(3), 1247-1262.
	S29_2157	5.19079	11/(11+0):1.000	CP136247.1	RWT08_13340		0.95	hypothetical protein
Trimethoprim sulphamethoxazole	NX7_1963	5.44957	29/(29+0):1.000	CP159170.1	sul1		1	sulfonamide-resistant dihydropteroate synthase Sul1	PMID: 21296557	Hu, Li-Fen., Chang, Xiao., Ye, Ying., Wang, Zhong-Xin., & Shao, Yi-Bo.. (2011). Stenotrophomonas maltophilia resistance to trimethoprim/sulfamethoxazole mediated by acquisition of sul and dfrA genes in a plasmid-mediated class 1 integron. International journal of antimicrobial agents, 37(3), 230-4.
	NX10_1398	4.23327	11/(11+0):1.000	CP159148.1	sul2		1	sulfonamide-resistant dihydropteroate synthase Sul2	PMID: 21296557	Hu, Li-Fen., Chang, Xiao., Ye, Ying., Wang, Zhong-Xin., & Shao, Yi-Bo.. (2011). Stenotrophomonas maltophilia resistance to trimethoprim/sulfamethoxazole mediated by acquisition of sul and dfrA genes in a plasmid-mediated class 1 integron. International journal of antimicrobial agents, 37(3), 230-4.
	CYE10_3250:1076(C->G)	3.68764	9/(9+0):1.000	CP033586.1	Gsh2	SNP	1	glutamate--cysteine ligase	PMID: 14530437	Guimond, C., Trudel, N., Brochu, C., Marquis, N., Fadili, A. E., Peytavi, R., ... & Ouellette, M. (2003). Modulation of gene expression in Leishmania drug resistant mutants as determined by targeted DNA microarrays. Nucleic acids research, 31(20), 5886-5896.
	LZF2_2704:12(G->T)	3.61037	3/(3+0):1.000	LS483406.1	smeT	SNP	1	TetR family transcriptional egulator	PMID: 21738470	Hernández A, Ruiz F M, Romero A, et al. The binding of triclosan to SmeT, the repressor of the multidrug efflux pump SmeDEF, induces antibiotic resistance in Stenotrophomonas maltophilia[J]. PLoS pathogens, 2011, 7(6): e1002103.
	CYE14_1572:445(C->A)	3.09419	3/(3+0):1.000	LS483406.1	cysJ	SNP	1	oxidoreductase	PMID: 25637663	Álvarez, R., Neumann, G., Frávega, J., Díaz, F., Tejías, C., Collao, B., ... & Gil, F. (2015). CysB-dependent upregulation of the Salmonella Typhimurium cysJIH operon in response to antimicrobial compounds that induce oxidative stress. Biochemical and biophysical research communications, 458(1), 46-51.
	1424_2002	3.09413	3/(3+0):1.000	-	-		-	-
	NX10_1438:1037(G->A)	3.61029	3/(3+0):1.000	CP040431.1	FEO85_09580	SNP	1	LLM class flavin-dependent oxidoreductase	PMID: 36948117	Du, Y., Cheng, Q., Qian, M., Liu, Y., Wang, F., Ma, J., ... & Lin, H. (2023). Biodegradation of sulfametoxydiazine by Alcaligenes aquatillis FA: Performance, degradation pathways, and mechanisms. Journal of Hazardous Materials, 452, 131186.
	CDS1_3988:1279(C->G)	1.96465	4/(4+0):1.000	LS483406.1	trpS	SNP	1	tryptophanyl-tRNA synthetase	PMID: 17606484	Potent and selective inhibitors of Staphylococcus epidermidis tryptophanyl-tRNA synthetase
	CYE14_2580:589(G->A)	3.09406	4/(4+0):1.000	LS483406.1	BetA	SNP	1	glucose-methanol-choline (GMC) oxidoreductase:NAD binding site
	LZF7_2097:584(G->A)	3.09767	3/(3+0):1.000	LS483406.1	NCTC10498_04164	SNP	1	ankyrin-like protein	PMID: 10913088	Howell, M. L., Alsabbagh, E., Ma, J. F., Ochsner, U. A., Klotz, M. G., Beveridge, T. J., ... & Hassett, D. J. (2000). AnkB, a periplasmic ankyrin-like protein in Pseudomonas aeruginosa, is required for optimal catalase B (KatB) activity and resistance to hydrogen peroxide. Journal of Bacteriology, 182(16), 4545-4556.
	CYE7_1020:1307(C->G)	3.09413	3/(3+0):1.000	CP040431.1	murC	SNP	0.99	UDP-N-acetylmuramate--L-alanine ligase	PMID: 35985453	Debroy, R., & Ramaiah, S. (2022). MurC ligase of multi-drug resistant Salmonella Typhi can be inhibited by novel curcumin derivative: evidence from molecular docking and dynamics simulations. The International Journal of Biochemistry & Cell Biology, 151, 106279.
	CDS1_1556:3134(A->G)	3.094	3/(3+0):1.000	CP104292.1	AcrB	SNP	1	multidrug efflux RND transporter permease subunit	PMID: 25737552	Blair, J. M., Bavro, V. N., Ricci, V., Modi, N., Cacciotto, P., Kleinekathӧfer, U., ... & Piddock, L. J. (2015). AcrB drug-binding pocket substitution confers clinically relevant resistance and altered substrate specificity. Proceedings of the National Academy of Sciences, 112(11), 3511-3516.
	1309_3539	3.10126	10/(10+1):0.909	CP022053.2	CEQ03_18740		0.84	hypothetical protein
	CDS1_920:591(C->G)	3.09413	3/(3+0):1.000	CP040431.1	FEO85_03140	SNP	1	phosphomannomutase	PMID: 18824121	Lochlainn, L. N., & Caffrey, P. (2009). Phosphomannose isomerase and phosphomannomutase gene disruptions in Streptomyces nodosus: impact on amphotericin biosynthesis and implications for glycosylation engineering. Metabolic Engineering, 11(1), 40-47.
	18995_2821	3.09393	3/(3+0):1.000	-	18995_2821	-	-	-
	CDS1_3598:520(C->G)	3.13175	7/(7+0):1.000	CP104288.1	prmA	SNP	1	50S ribosomal protein L11 methyltransferase	PMID: 7715456	Vanet, A., Plumbridge, J. A., Guérin, M. F., & Alix, J. H. (1994). Ribosomal protein methylation in Escherichia coli: the gene prmA, encoding the ribosomal protein L11 methyltransferase, is dispensable. Molecular microbiology, 14(5), 947-958.
	CYE10_301:61(G->T)	3.16182	11/(11+1):0.917	CP044092.1	gspD	SNP	1	type II secretion system protein GspD
Note: The genes in the gene_id column that are in bold font are the features newly discovered in this study.
